# Supplementary material for: Diaqua­bis­(2-chloro­benzoato-κO)bis­(nicotinamide-κN 1)cobalt(II)
Source: Acta Crystallogr Sect E Struct Rep Online. 2013 Feb 28;69(Pt 3):m173–4. doi: 10.1107/S1600536813004984 (PMC3588457; doi:10.1107/S1600536813004984)
Supplement: Supplementary file 1 [file e-69-0m173-sup1.cif]

##############################################################################
#                                                                            #
# This CIF contains the data in a paper accepted for publication in          #
# Acta Crystallographica Section E. It conforms to the requirements of       #
# Notes for Authors for Acta Crystallographica Section E, and has been       #
# peer reviewed under the auspices of the IUCr Commission on Journals.       #
#                                                                            #
# Full details of the Crystallographic Information File format               #
# are given in the paper "The Crystallographic Information File (CIF):       #
# a New Standard Archive File for Crystallography" by S. R. Hall, F. H.      #
# Allen and I. D. Brown [Acta Cryst. (1991), A47, 655-685].                  #
#                                                                            #
# The current version of the core CIF dictionary is obtainable from          #
# ftp://ftp.iucr.org/pub/cif_core.dic.                                       #
#                                                                            #
# Software is freely available for graphical display of the structure(s)     #
# in this CIF. For information consult the CIF software page                 #
# http://www.iucr.org/resources/cif/software.                                #
#                                                                            #
# This file may be used for bona fide research purposes within the           #
# scientific community so long as proper attribution is given to the journal # 
# article from which it was obtained.                                        #
#                                                                            #
##############################################################################
data_I
_audit_creation_method     SHELXL-97
_chemical_name_systematic
;
Diaquabis(2-chlorobenzoato-\k<i>O</i>)bis(nicotinamide-\k<i>N</i>^1^)cobalt(II)
;
_chemical_name_common     ?
_chemical_formula_moiety     'C26 H24 Cl2 Co N4 O8'
_chemical_formula_sum     'C26 H24 Cl2 Co N4 O8'
_chemical_formula_iupac     '[Co (C7 H4 Cl O2)2 (C6 H6 N2 O)2 (H2 O)2]'
_chemical_formula_weight     650.32
_chemical_melting_point     ?
_symmetry_cell_setting     monoclinic
_symmetry_space_group_name_H-M     'P 21/n'
_symmetry_space_group_name_Hall     '-P 2yn'
loop_
    _symmetry_equiv_pos_as_xyz
    'x, y, z'
    '-x+1/2, y+1/2, -z+1/2'
    '-x, -y, -z'
    'x-1/2, -y-1/2, z-1/2'
_cell_length_a     7.8679(2)
_cell_length_b     17.9522(3)
_cell_length_c     9.8492(2)
_cell_angle_alpha     90.00
_cell_angle_beta     106.637(3)
_cell_angle_gamma     90.00
_cell_volume     1332.92(5)
_cell_formula_units_Z     2
_cell_measurement_reflns_used     4735
_cell_measurement_theta_min     2.44
_cell_measurement_theta_max     27.94
_cell_measurement_temperature     100(2)
_exptl_crystal_description     block
_exptl_crystal_colour     pink
_exptl_crystal_size_max     0.39
_exptl_crystal_size_mid     0.33
_exptl_crystal_size_min     0.23
_exptl_crystal_density_diffrn     1.620
_exptl_crystal_density_meas     ?
_exptl_crystal_density_method     'not measured'
_exptl_crystal_F_000     666
_exptl_absorpt_coefficient_mu     0.903
_exptl_absorpt_correction_type     multi-scan
_exptl_absorpt_process_details     '(SADABS; Bruker, 2005)'
_exptl_absorpt_correction_T_min     0.7082
_exptl_absorpt_correction_T_max     0.8105
_exptl_special_details
;
;
_diffrn_ambient_temperature     100(2)
_diffrn_radiation_type     MoK\a
_diffrn_radiation_wavelength     0.71073
_diffrn_radiation_source     'fine-focus sealed tube'
_diffrn_radiation_monochromator     graphite
_diffrn_measurement_device_type     'Bruker Kappa APEXII CCD area-detector'
_diffrn_measurement_method     '\f and \w scans'
_diffrn_detector_area_resol_mean     ?
_diffrn_reflns_number     10778
_diffrn_reflns_av_R_equivalents     0.0606
_diffrn_reflns_av_sigmaI/netI     0.0792
_diffrn_reflns_theta_min     2.27
_diffrn_reflns_theta_max     28.32
_diffrn_reflns_theta_full     28.32
_diffrn_measured_fraction_theta_max     0.989
_diffrn_measured_fraction_theta_full     0.989
_diffrn_reflns_limit_h_min     -6
_diffrn_reflns_limit_h_max     10
_diffrn_reflns_limit_k_min     -23
_diffrn_reflns_limit_k_max     18
_diffrn_reflns_limit_l_min     -13
_diffrn_reflns_limit_l_max     12
_diffrn_standards_number     ?
_diffrn_standards_interval_count     ?
_diffrn_standards_interval_time     ?
_diffrn_standards_decay_%     ?
_refine_special_details
;
 Refinement of F^2^ against ALL reflections.  The weighted R-factor wR and
 goodness of fit S are based on F^2^, conventional R-factors R are based
 on F, with F set to zero for negative F^2^. The threshold expression of
 F^2^ > 2sigma(F^2^) is used only for calculating R-factors(gt) etc. and is
 not relevant to the choice of reflections for refinement.  R-factors based
 on F^2^ are statistically about twice as large as those based on F, and R-
 factors based on ALL data will be even larger.
;
_reflns_number_total     3285
_reflns_number_gt     2366
_reflns_threshold_expression     I>2\s(I)
_refine_ls_structure_factor_coef     Fsqd
_refine_ls_matrix_type     full
_refine_ls_R_factor_all     0.1173
_refine_ls_R_factor_gt     0.0876
_refine_ls_wR_factor_gt     0.2234
_refine_ls_wR_factor_ref     0.2368
_refine_ls_goodness_of_fit_ref     1.227
_refine_ls_restrained_S_all     1.217
_refine_ls_number_reflns     3285
_refine_ls_number_parameters     202
_refine_ls_number_restraints     0
_refine_ls_hydrogen_treatment     mixed
_refine_ls_weighting_scheme     calc
_refine_ls_weighting_details
         'calc w=1/[\s^2^(Fo^2^)+(0.0784P)^2^+7.9389P] where P=(Fo^2^+2Fc^2^)/3'
_atom_sites_solution_hydrogens     geom
_atom_sites_solution_primary     direct
_atom_sites_solution_secondary     difmap
_refine_ls_shift/su_max     0.000
_refine_ls_shift/su_mean     0.000
_refine_diff_density_max     1.423
_refine_diff_density_min     -1.605
_refine_ls_extinction_method     none
_refine_ls_extinction_coef     ?
loop_
    _atom_type_symbol
    _atom_type_description
    _atom_type_scat_dispersion_real
    _atom_type_scat_dispersion_imag
    _atom_type_scat_source
    'C' 'C' 0.0033 0.0016
                         'International Tables Vol C Tables 4.2.6.8 and 6.1.1.4'
    'H' 'H' 0.0000 0.0000
                         'International Tables Vol C Tables 4.2.6.8 and 6.1.1.4'
    'Cl' 'Cl' 0.1484 0.1585
                         'International Tables Vol C Tables 4.2.6.8 and 6.1.1.4'
    'Co' 'Co' 0.3494 0.9721
                         'International Tables Vol C Tables 4.2.6.8 and 6.1.1.4'
    'N' 'N' 0.0061 0.0033
                         'International Tables Vol C Tables 4.2.6.8 and 6.1.1.4'
    'O' 'O' 0.0106 0.0060
                         'International Tables Vol C Tables 4.2.6.8 and 6.1.1.4'
_computing_data_collection     'APEX2 (Bruker, 2007)'
_computing_cell_refinement     'SAINT (Bruker, 2007)'
_computing_data_reduction     'SAINT (Bruker, 2007)'
_computing_structure_solution     'SHELXS97 (Sheldrick, 2008)'
_computing_structure_refinement     'SHELXL97 (Sheldrick, 2008)'
_computing_molecular_graphics
                  'ORTEP-3 for Windows (Farrugia, 2012) and PLATON (Spek, 2009)'
_computing_publication_material
                                'WinGX (Farrugia, 2102) and PLATON (Spek, 2009)'
loop_
    _atom_site_type_symbol
    _atom_site_label
    _atom_site_fract_x
    _atom_site_fract_y
    _atom_site_fract_z
    _atom_site_U_iso_or_equiv
    _atom_site_adp_type
    _atom_site_calc_flag
    _atom_site_refinement_flags
    _atom_site_occupancy
    _atom_site_symmetry_multiplicity
    _atom_site_disorder_assembly
    _atom_site_disorder_group
    Co Co1 0.0000 0.0000 0.0000 0.0169(3) Uani d SU 1 2 . .
    Cl Cl1 -0.0922(2) 0.28811(9) -0.32577(17) 0.0282(4) Uani d U 1 1 . .
    O O1 -0.1130(5) 0.1367(2) -0.2254(4) 0.0223(9) Uani d U 1 1 . .
    O O2 0.1155(5) 0.0988(2) -0.0461(4) 0.0192(8) Uani d U 1 1 . .
    O O3 -0.4515(5) 0.0095(3) 0.3249(4) 0.0250(10) Uani d U 1 1 . .
    O O4 -0.2634(6) 0.0436(3) -0.0890(4) 0.0211(9) Uani d U 1 1 . .
    H H41 -0.329(12) 0.014(5) -0.133(10) 0.04(3) Uiso d . 1 1 . .
    H H42 -0.241(11) 0.084(5) -0.146(9) 0.05(2) Uiso d . 1 1 . .
    N N1 -0.0041(6) 0.0446(3) 0.1993(5) 0.0175(10) Uani d U 1 1 . .
    N N2 -0.3567(7) 0.0816(3) 0.5201(5) 0.0244(12) Uani d U 1 1 . .
    H H21 -0.282(12) 0.108(5) 0.573(10) 0.05(3) Uiso d . 1 1 . .
    H H22 -0.457(8) 0.071(3) 0.543(7) 0.013(15) Uiso d . 1 1 . .
    C C1 0.0477(7) 0.1383(3) -0.1558(6) 0.0180(11) Uani d U 1 1 . .
    C C2 0.1707(8) 0.1857(3) -0.2106(6) 0.0188(11) Uani d U 1 1 . .
    C C3 0.1181(8) 0.2488(3) -0.2961(6) 0.0196(11) Uani d U 1 1 . .
    C C4 0.2310(8) 0.2848(4) -0.3596(6) 0.0214(12) Uani d U 1 1 . .
    H H4 0.1919 0.3263 -0.4166 0.026 Uiso calc R 1 1 . .
    C C5 0.4023(8) 0.2589(4) -0.3380(6) 0.0236(12) Uani d U 1 1 . .
    H H5 0.4774 0.2818 -0.3830 0.028 Uiso calc R 1 1 . .
    C C6 0.4619(8) 0.1984(4) -0.2485(6) 0.0233(12) Uani d U 1 1 . .
    H H6 0.5784 0.1821 -0.2303 0.028 Uiso calc R 1 1 . .
    C C7 0.3468(8) 0.1629(4) -0.1870(6) 0.0207(12) Uani d U 1 1 . .
    H H7 0.3879 0.1224 -0.1278 0.025 Uiso calc R 1 1 . .
    C C8 -0.1512(7) 0.0371(3) 0.2405(5) 0.0179(11) Uani d U 1 1 . .
    H H8 -0.2469 0.0113 0.1819 0.021 Uiso calc R 1 1 . .
    C C9 -0.1672(7) 0.0661(3) 0.3663(5) 0.0173(11) Uani d U 1 1 . .
    C C10 -0.0260(8) 0.1057(3) 0.4526(6) 0.0211(12) Uani d U 1 1 . .
    H H10 -0.0339 0.1267 0.5369 0.025 Uiso calc R 1 1 . .
    C C11 0.1259(8) 0.1134(4) 0.4115(6) 0.0227(12) Uani d U 1 1 . .
    H H11 0.2225 0.1395 0.4680 0.027 Uiso calc R 1 1 . .
    C C12 0.1337(7) 0.0817(3) 0.2846(5) 0.0189(11) Uani d U 1 1 . .
    H H12 0.2375 0.0863 0.2581 0.023 Uiso calc R 1 1 . .
    C C13 -0.3372(7) 0.0508(3) 0.4019(6) 0.0188(12) Uani d U 1 1 . .
loop_
    _atom_site_aniso_label
    _atom_site_aniso_U_11
    _atom_site_aniso_U_22
    _atom_site_aniso_U_33
    _atom_site_aniso_U_12
    _atom_site_aniso_U_13
    _atom_site_aniso_U_23
    Co1 0.0160(5) 0.0304(6) 0.0024(4) -0.0006(4) 0.000 -0.0003(4)
    Cl1 0.0217(7) 0.0377(9) 0.0220(8) 0.0073(6) 0.0009(6) 0.0057(6)
    O1 0.019(2) 0.039(3) 0.0062(18) -0.0013(17) -0.0009(15) 0.0015(17)
    O2 0.0159(19) 0.035(2) 0.0026(17) -0.0021(16) -0.0033(15) 0.0011(15)
    O3 0.019(2) 0.047(3) 0.0072(18) -0.0064(18) 0.0008(15) -0.0044(18)
    O4 0.020(2) 0.034(3) 0.0059(19) -0.0020(18) -0.0014(16) -0.0009(18)
    N1 0.018(2) 0.029(3) 0.004(2) -0.0013(19) -0.0005(17) -0.0005(18)
    N2 0.019(3) 0.049(4) 0.007(2) -0.007(2) 0.007(2) -0.006(2)
    C1 0.017(2) 0.027(3) 0.007(2) -0.001(2) -0.001(2) -0.003(2)
    C2 0.020(3) 0.029(3) 0.004(2) -0.004(2) -0.001(2) -0.003(2)
    C3 0.018(3) 0.031(3) 0.007(2) 0.001(2) -0.001(2) -0.004(2)
    C4 0.021(3) 0.032(3) 0.007(3) -0.003(2) -0.002(2) -0.001(2)
    C5 0.024(3) 0.038(3) 0.008(3) -0.007(3) 0.004(2) -0.002(2)
    C6 0.019(3) 0.034(3) 0.015(3) -0.002(2) 0.001(2) -0.004(2)
    C7 0.018(3) 0.031(3) 0.008(2) -0.002(2) -0.004(2) -0.002(2)
    C8 0.016(3) 0.030(3) 0.004(2) -0.002(2) -0.002(2) -0.002(2)
    C9 0.014(2) 0.030(3) 0.006(2) 0.002(2) 0.001(2) 0.002(2)
    C10 0.023(3) 0.032(3) 0.006(2) -0.003(2) 0.001(2) -0.004(2)
    C11 0.018(3) 0.036(3) 0.008(3) -0.003(2) -0.006(2) -0.005(2)
    C12 0.015(3) 0.035(3) 0.005(2) 0.000(2) 0.000(2) 0.002(2)
    C13 0.013(2) 0.036(3) 0.006(2) 0.000(2) 0.000(2) 0.001(2)
_geom_special_details
;
 All esds (except the esd in the dihedral angle between two l.s. planes)
 are estimated using the full covariance matrix.  The cell esds are taken
 into account individually in the estimation of esds in distances, angles
 and torsion angles; correlations between esds in cell parameters are only
 used when they are defined by crystal symmetry.  An approximate (isotropic)
 treatment of cell esds is used for estimating esds involving l.s. planes.
;
loop_
    _geom_bond_atom_site_label_1
    _geom_bond_atom_site_label_2
    _geom_bond_site_symmetry_2
    _geom_bond_distance
    _geom_bond_publ_flag
    Co1 N1 . 2.129(4) yes
    Co1 N1 3 2.129(4) ?
    Co1 O2 . 2.102(4) yes
    Co1 O2 3 2.102(4) ?
    Co1 O4 . 2.153(4) yes
    Co1 O4 3 2.153(4) ?
    Cl1 C3 . 1.744(6) ?
    O1 C1 . 1.254(7) ?
    O2 C1 . 1.273(7) ?
    O3 C13 . 1.243(7) ?
    O4 H41 . 0.78(9) ?
    O4 H42 . 0.96(9) ?
    N1 C8 . 1.339(7) ?
    N1 C12 . 1.343(7) ?
    N2 C13 . 1.337(7) ?
    N2 H21 . 0.81(9) ?
    N2 H22 . 0.90(6) ?
    C1 C2 . 1.501(8) ?
    C2 C3 . 1.402(8) ?
    C2 C7 . 1.399(8) ?
    C3 C4 . 1.384(8) ?
    C4 C5 . 1.383(8) ?
    C4 H4 . 0.9300 ?
    C5 H5 . 0.9300 ?
    C6 C5 . 1.392(9) ?
    C6 H6 . 0.9300 ?
    C7 C6 . 1.381(8) ?
    C7 H7 . 0.9300 ?
    C8 H8 . 0.9300 ?
    C9 C8 . 1.382(7) ?
    C9 C10 . 1.386(8) ?
    C9 C13 . 1.502(7) ?
    C10 C11 . 1.374(8) ?
    C10 H10 . 0.9300 ?
    C11 H11 . 0.9300 ?
    C12 C11 . 1.390(8) ?
    C12 H12 . 0.9300 ?
loop_
    _geom_angle_atom_site_label_1
    _geom_angle_atom_site_label_2
    _geom_angle_atom_site_label_3
    _geom_angle_site_symmetry_1
    _geom_angle_site_symmetry_3
    _geom_angle
    _geom_angle_publ_flag
    O2 Co1 O2 . 3 180.0(2) ?
    O2 Co1 O4 . . 91.75(17) ?
    O2 Co1 O4 3 . 88.25(17) ?
    O2 Co1 O4 . 3 88.25(17) ?
    O2 Co1 O4 3 3 91.75(17) ?
    O2 Co1 N1 . . 90.19(16) ?
    O2 Co1 N1 3 . 89.81(16) ?
    O2 Co1 N1 . 3 89.81(16) ?
    O2 Co1 N1 3 3 90.19(16) ?
    O4 Co1 O4 . 3 180.0(2) ?
    N1 Co1 O4 . . 88.39(17) ?
    N1 Co1 N1 3 . 180.0(3) ?
    N1 Co1 O4 3 . 91.61(17) ?
    N1 Co1 O4 . 3 91.61(17) ?
    N1 Co1 O4 3 3 88.39(17) ?
    C1 O2 Co1 . . 123.4(4) ?
    Co1 O4 H41 . . 113(6) ?
    Co1 O4 H42 . . 101(5) ?
    H41 O4 H42 . . 113(8) ?
    C8 N1 Co1 . . 119.0(4) ?
    C8 N1 C12 . . 118.3(5) ?
    C12 N1 Co1 . . 122.8(4) ?
    C13 N2 H21 . . 124(6) ?
    C13 N2 H22 . . 117(4) ?
    H22 N2 H21 . . 119(7) ?
    O1 C1 O2 . . 124.2(5) ?
    O1 C1 C2 . . 118.0(5) ?
    O2 C1 C2 . . 117.6(5) ?
    C3 C2 C1 . . 124.4(5) ?
    C7 C2 C1 . . 119.0(5) ?
    C7 C2 C3 . . 116.4(5) ?
    C2 C3 Cl1 . . 122.0(4) ?
    C4 C3 C2 . . 122.1(5) ?
    C4 C3 Cl1 . . 115.9(5) ?
    C3 C4 H4 . . 120.1 ?
    C5 C4 C3 . . 119.8(6) ?
    C5 C4 H4 . . 120.1 ?
    C4 C5 C6 . . 119.7(5) ?
    C4 C5 H5 . . 120.1 ?
    C6 C5 H5 . . 120.1 ?
    C5 C6 H6 . . 120.2 ?
    C7 C6 C5 . . 119.6(6) ?
    C7 C6 H6 . . 120.2 ?
    C2 C7 H7 . . 118.8 ?
    C6 C7 C2 . . 122.3(6) ?
    C6 C7 H7 . . 118.8 ?
    N1 C8 C9 . . 122.8(5) ?
    N1 C8 H8 . . 118.6 ?
    C9 C8 H8 . . 118.6 ?
    C8 C9 C10 . . 118.7(5) ?
    C8 C9 C13 . . 117.1(5) ?
    C10 C9 C13 . . 124.1(5) ?
    C9 C10 H10 . . 120.6 ?
    C11 C10 C9 . . 118.9(5) ?
    C11 C10 H10 . . 120.6 ?
    C10 C11 C12 . . 119.3(5) ?
    C10 C11 H11 . . 120.4 ?
    C12 C11 H11 . . 120.4 ?
    N1 C12 C11 . . 122.0(5) ?
    N1 C12 H12 . . 119.0 ?
    C11 C12 H12 . . 119.0 ?
    O3 C13 N2 . . 122.3(5) ?
    O3 C13 C9 . . 120.2(5) ?
    N2 C13 C9 . . 117.4(5) ?
loop_
    _geom_torsion_atom_site_label_1
    _geom_torsion_atom_site_label_2
    _geom_torsion_atom_site_label_3
    _geom_torsion_atom_site_label_4
    _geom_torsion_site_symmetry_1
    _geom_torsion_site_symmetry_2
    _geom_torsion_site_symmetry_3
    _geom_torsion_site_symmetry_4
    _geom_torsion
    _geom_torsion_publ_flag
    O4 Co1 O2 C1 . . . . -34.9(4) ?
    O4 Co1 O2 C1 3 . . . 145.1(4) ?
    N1 Co1 O2 C1 . . . . -123.3(4) ?
    N1 Co1 O2 C1 3 . . . 56.7(4) ?
    O2 Co1 N1 C8 . . . . 134.5(4) ?
    O2 Co1 N1 C8 3 . . . -45.5(4) ?
    O2 Co1 N1 C12 . . . . -43.9(4) ?
    O2 Co1 N1 C12 3 . . . 136.1(4) ?
    O4 Co1 N1 C8 . . . . 42.8(4) ?
    O4 Co1 N1 C8 3 . . . -137.2(4) ?
    O4 Co1 N1 C12 . . . . -135.6(5) ?
    O4 Co1 N1 C12 3 . . . 44.4(5) ?
    Co1 O2 C1 O1 . . . . 21.7(8) ?
    Co1 O2 C1 C2 . . . . -154.0(4) ?
    Co1 N1 C8 C9 . . . . -178.2(4) ?
    C12 N1 C8 C9 . . . . 0.3(9) ?
    Co1 N1 C12 C11 . . . . 177.0(4) ?
    C8 N1 C12 C11 . . . . -1.4(8) ?
    O1 C1 C2 C3 . . . . 26.3(8) ?
    O1 C1 C2 C7 . . . . -147.6(5) ?
    O2 C1 C2 C3 . . . . -157.8(5) ?
    O2 C1 C2 C7 . . . . 28.3(8) ?
    C1 C2 C3 Cl1 . . . . 10.4(8) ?
    C1 C2 C3 C4 . . . . -171.1(5) ?
    C7 C2 C3 Cl1 . . . . -175.5(4) ?
    C7 C2 C3 C4 . . . . 3.0(8) ?
    C1 C2 C7 C6 . . . . 171.9(5) ?
    C3 C2 C7 C6 . . . . -2.5(8) ?
    Cl1 C3 C4 C5 . . . . 177.9(4) ?
    C2 C3 C4 C5 . . . . -0.7(9) ?
    C3 C4 C5 C6 . . . . -2.3(9) ?
    C7 C6 C5 C4 . . . . 2.7(9) ?
    C2 C7 C6 C5 . . . . -0.3(9) ?
    C10 C9 C8 N1 . . . . 1.1(9) ?
    C13 C9 C8 N1 . . . . -177.6(5) ?
    C8 C9 C10 C11 . . . . -1.3(9) ?
    C13 C9 C10 C11 . . . . 177.2(6) ?
    C8 C9 C13 O3 . . . . 4.8(8) ?
    C8 C9 C13 N2 . . . . -176.9(6) ?
    C10 C9 C13 O3 . . . . -173.8(6) ?
    C10 C9 C13 N2 . . . . 4.5(9) ?
    C9 C10 C11 C12 . . . . 0.3(9) ?
    N1 C12 C11 C10 . . . . 1.1(9) ?
loop_
    _geom_hbond_atom_site_label_D
    _geom_hbond_atom_site_label_H
    _geom_hbond_atom_site_label_A
    _geom_hbond_site_symmetry_A
    _geom_hbond_distance_DH
    _geom_hbond_distance_HA
    _geom_hbond_distance_DA
    _geom_hbond_angle_DHA
    _geom_hbond_publ_flag
    N2 H21 O1 1_556 0.82(10) 2.11(9) 2.861(6) 152(9) yes
    N2 H22 O3 3_456 0.90(7) 2.20(6) 2.932(7) 138(5) yes
    O4 H41 O3 3_455 0.78(9) 2.20(10) 2.890(6) 147(10) yes
    O4 H42 O1 . 0.96(9) 1.72(9) 2.628(7) 155(8) yes
    C6 H6 O1 1_655 0.93 2.55 3.468(8) 170 yes
    C10 H10 O1 1_556 0.93 2.60 3.476(7) 158 yes
data_global
_journal_date_recd_electronic     2013-02-15
_journal_date_accepted     2013-02-20
_journal_name_full     'Acta Crystallographica, Section E'
_journal_year     2013
_journal_volume     69
_journal_issue      3
_journal_page_first     m173
_journal_page_last     m174
_journal_paper_category     QM
_journal_paper_doi     10.1107/S1600536813004984
_journal_coeditor_code     XU5678
_publ_contact_author
;
Dr. Tuncer H\"okelek
Hacettepe University,
Department of Physics,
06800 Beytepe
Ankara
Turkey
;
_publ_contact_author_email     merzifon@hacettepe.edu.tr
_publ_contact_author_fax     '90(312)2352550'
_publ_contact_author_phone     '90(312)2977242'
_publ_section_title
;
Diaquabis(2-chlorobenzoato-\k<i>O</i>)bis(nicotinamide-\k<i>N</i>^1^)cobalt(II)
;
loop_
    _publ_author_name
    _publ_author_address
    'Dincel, \"Oznur'
;
Department of Physics
Karab\"uk University
78050 Karab\"uk
Turkey
;
    'Tercan, Bar\?i\,s'
;
Department of Physics
Karab\"uk University
78050 Karab\"uk
Turkey
;
    '\"Ozt\"urkkan, F\"ureya Elif  '
;
Department of Chemistry
Kafkas University
36100 Kars
Turkey
;
    'Necefo\(glu, Hacali'
;
Department of Chemistry
Kafkas University
36100 Kars
Turkey
;
    'H\"okelek, Tuncer'
;
Department of Physics
Hacettepe University
06800 Beytepe
Ankara
Turkey
;
