# Supplementary material for: Diaqua­bis­(2-chloro­benzoato-κO)bis­(nicotinamide-κN 1)cobalt(II)
Source: Acta Crystallogr Sect E Struct Rep Online. 2013 Feb 28;69(Pt 3):m173–4. doi: 10.1107/S1600536813004984 (PMC3588457; doi:10.1107/S1600536813004984)
Supplement: Supplementary file 2 [file e-69-0m173-Isup2.hkl]

#
# h,k,l, Fc-squared, Fo-squared, sigma(Fo-squared) and status flag
#
data_I
_shelx_title ' el13 in P 21/n'
_shelx_refln_list_code          4
_shelx_F_calc_maximum      166.28
_exptl_crystal_F_000       666.00
_reflns_d_resolution_high  0.7490
 
loop_
 _symmetry_equiv_pos_as_xyz
 'x, y, z'
 '-x+1/2, y+1/2, -z+1/2'
 '-x, -y, -z'
 'x-1/2, -y-1/2, z-1/2'
 
_cell_length_a     7.8679
_cell_length_b    17.9522
_cell_length_c     9.8492
_cell_angle_alpha  90.000
_cell_angle_beta  106.637
_cell_angle_gamma  90.000
 
_shelx_F_squared_multiplier     1.000
 
loop_
 _refln_index_h
 _refln_index_k
 _refln_index_l
 _refln_F_squared_calc
 _refln_F_squared_meas
 _refln_F_squared_sigma
 _refln_observed_status
   2   0   0     6045.63     5402.01    214.35 o
   4   0   0     1265.97     1799.92     63.92 o
   6   0   0      294.81      442.52     62.11 o
   8   0   0     1650.37     1476.03    147.51 o
  10   0   0       21.63       57.04     40.43 o
   1   1   0    10901.34     9849.84    238.39 o
   2   1   0      505.89      543.07     37.55 o
   3   1   0     1209.46     1123.08     35.35 o
   4   1   0     2358.77     2737.85     67.36 o
   5   1   0      549.53      605.96     18.92 o
   6   1   0        5.27      434.47     76.66 o
   7   1   0     2073.99     1809.81    140.07 o
   8   1   0      159.00      529.39     36.21 o
   9   1   0      595.11      608.82     32.94 o
  10   1   0      117.81      111.23     19.70 o
   0   2   0     3527.13     2691.36    115.90 o
   1   2   0        3.17        4.47      1.64 o
   2   2   0      496.70      453.14     12.46 o
   3   2   0     2282.01     2077.06     47.56 o
   4   2   0     4800.21     4616.48    111.40 o
   5   2   0       15.96       59.19      7.05 o
   6   2   0     4039.14     3148.14    188.36 o
   7   2   0       75.08      441.87     31.17 o
   8   2   0      450.70      579.21     54.10 o
   9   2   0       30.78      221.70     29.46 o
  10   2   0       68.25      139.65     41.84 o
   1   3   0     1299.05     1053.03     25.69 o
   2   3   0     6847.68     6062.59    131.77 o
   3   3   0     1614.80     1512.06     36.63 o
   4   3   0      852.34     1099.75     41.11 o
   5   3   0      674.95      639.30     22.89 o
   6   3   0      342.53      535.71     79.09 o
   7   3   0      441.11      558.11     52.33 o
   8   3   0      197.36      284.49     27.48 o
   9   3   0      326.96      390.17     44.59 o
   0   4   0     3427.23     2859.88    169.16 o
   1   4   0     9061.67     7776.35    165.03 o
   2   4   0     1901.22     1724.15     44.50 o
   3   4   0      701.73      580.57     13.91 o
   4   4   0     3292.10     3162.73     74.42 o
   5   4   0        0.44       10.52      8.07 o
   6   4   0       11.70       -3.23     18.68 o
   7   4   0      460.33      485.83     38.28 o
   8   4   0       68.71      104.95     21.12 o
   9   4   0        0.15       65.41     20.45 o
   1   5   0     6408.53     5848.47    124.51 o
   2   5   0      221.46      205.09      6.79 o
   3   5   0     1107.49      898.79     20.78 o
   4   5   0      289.05      267.19     10.16 o
   5   5   0     3614.76     3461.14    113.91 o
   6   5   0       70.95       89.44     16.08 o
   7   5   0     1098.79      999.62     53.73 o
   8   5   0        6.64       -0.01     16.16 o
   9   5   0        3.05       73.64     20.31 o
   0   6   0      197.32      169.89      9.19 o
   1   6   0     2285.12     2046.15     44.76 o
   2   6   0     2507.06     2286.56     56.27 o
   3   6   0     2384.89     2113.75     45.39 o
   4   6   0     4346.56     3884.20     95.17 o
   5   6   0       55.21       45.02      7.11 o
   6   6   0      594.85      585.19     31.10 o
   7   6   0      105.72      132.39     22.73 o
   8   6   0       61.81       31.27     23.45 o
   9   6   0      413.30      433.26     48.68 o
   1   7   0     5300.09     4294.76     92.84 o
   2   7   0     1087.77      953.41     22.80 o
   3   7   0      756.09      658.84     16.35 o
   4   7   0        2.33        0.55      4.26 o
   5   7   0        4.35       -1.87      6.58 o
   6   7   0      711.84      659.85     30.01 o
   7   7   0        6.42       25.78     18.05 o
   8   7   0       17.22       25.35     19.62 o
   9   7   0      535.28      590.02     49.28 o
   0   8   0      479.88      366.59     18.82 o
   1   8   0     2035.66     1788.23     43.06 o
   2   8   0     4763.37     4424.98     96.43 o
   3   8   0     2013.94     1845.99     46.86 o
   4   8   0      274.45      238.98     10.56 o
   5   8   0        8.83       -4.02      7.22 o
   6   8   0       15.78       -2.46     11.48 o
   7   8   0      577.25      541.82     48.41 o
   8   8   0      443.29      357.28     37.49 o
   9   8   0       23.81       78.21     26.38 o
   1   9   0      383.21      320.60     10.94 o
   2   9   0      402.28      381.18     12.67 o
   3   9   0      175.06      118.86      6.93 o
   4   9   0      791.97      729.53     24.98 o
   5   9   0      589.42      593.70     26.96 o
   6   9   0      835.50      848.90     97.69 o
   7   9   0      906.70      870.21     80.55 o
   8   9   0        9.21       21.08     22.98 o
   9   9   0      134.88      178.99     33.17 o
   0  10   0     1842.74     1556.84     51.83 o
   1  10   0      175.74      176.64      8.06 o
   2  10   0     2874.93     2670.95     59.67 o
   3  10   0      287.97      234.25      9.91 o
   4  10   0      266.96      274.80     14.38 o
   5  10   0        1.79       -2.16      8.20 o
   6  10   0        1.43        1.80     12.57 o
   7  10   0       23.47       21.10     14.07 o
   8  10   0       47.48       23.78     22.42 o
   9  10   0      127.63      118.85     38.01 o
   1  11   0       99.02      105.33      6.58 o
   2  11   0      164.94      142.90      8.15 o
   3  11   0        1.96       -5.50      5.50 o
   4  11   0      499.69      478.23     20.76 o
   5  11   0      213.99      282.32     17.16 o
   6  11   0        0.93        2.04     12.73 o
   7  11   0       69.72       55.47     22.61 o
   8  11   0       17.89       20.53     54.83 o
   0  12   0       78.44       72.85     14.04 o
   1  12   0      547.39      565.08     16.87 o
   2  12   0      274.23      257.87     11.13 o
   3  12   0        0.05       -7.06      7.06 o
   4  12   0       17.35        8.65      7.30 o
   5  12   0      362.42      370.95     21.44 o
   6  12   0      958.88      908.91     74.24 o
   7  12   0       21.11       25.49     23.45 o
   8  12   0      103.87       95.20     28.14 o
   1  13   0       64.98       57.82      6.67 o
   2  13   0     1691.07     1684.61     42.59 o
   3  13   0      535.42      537.87     23.59 o
   4  13   0      308.76      314.19     17.91 o
   5  13   0      170.52      219.34     20.14 o
   6  13   0      428.83      476.27     36.39 o
   7  13   0        1.68        5.57     22.35 o
   8  13   0      132.81      182.57     33.26 o
   0  14   0      856.36      753.36     49.98 o
   1  14   0       83.15       91.40     13.45 o
   2  14   0      767.32      752.35     37.24 o
   3  14   0      122.54      132.00     25.07 o
   4  14   0       92.47       85.63     20.03 o
   5  14   0      289.16      317.93     32.42 o
   6  14   0       25.16       11.77     21.76 o
   7  14   0       28.77       65.10     18.23 o
   8  14   0        1.18       28.01     21.70 o
   1  15   0        1.52       -2.51     17.79 o
   2  15   0      279.20      280.04     25.49 o
   3  15   0       34.04       50.39     18.76 o
   4  15   0        1.92       -0.04     17.39 o
   5  15   0      425.55      459.86     38.36 o
   6  15   0      154.13      172.10     27.12 o
   7  15   0      161.64      237.54     33.29 o
   0  16   0       51.01       46.90     23.61 o
   1  16   0       42.51       25.24     16.81 o
   2  16   0      346.71      367.32     30.80 o
   3  16   0       34.94       50.30     30.57 o
   4  16   0      268.57      284.13     49.49 o
   5  16   0      240.14      288.38     31.54 o
   6  16   0      400.11      539.71     45.29 o
   7  16   0        7.06       13.88     24.13 o
   1  17   0      657.82      713.15     43.34 o
   2  17   0      136.94      144.23     21.92 o
   3  17   0      153.69      162.06     32.02 o
   4  17   0       45.78      122.63     59.36 o
   5  17   0       23.54       55.10     21.94 o
   6  17   0        3.50       33.85     51.11 o
   7  17   0        4.12       43.02     63.08 o
   0  18   0      191.05      221.26     36.55 o
   1  18   0        8.78       -2.15     18.39 o
   2  18   0       75.99       55.31     27.50 o
   3  18   0      602.24      627.22     57.90 o
   4  18   0      275.34      342.89     43.02 o
   5  18   0        2.73      -26.20     26.20 o
   6  18   0       89.57      116.02     54.67 o
   1  19   0       17.64        8.70     20.34 o
   2  19   0       31.48       36.23     28.14 o
   3  19   0      657.95      619.46     59.84 o
   4  19   0       32.41       19.41     29.44 o
   5  19   0      388.21      492.66     54.67 o
   6  19   0       34.09       46.90     32.02 o
   0  20   0      646.75      810.96     72.78 o
   1  20   0       54.71       45.72     23.22 o
   2  20   0      370.88      410.49     49.17 o
   3  20   0      143.80      205.09     39.79 o
   4  20   0      165.36      200.56     39.46 o
   5  20   0       46.47       37.52     31.38 o
   1  21   0      671.71      832.96     74.72 o
   2  21   0        4.46      -29.76     29.76 o
   3  21   0       52.27       39.46     33.32 o
   4  21   0        5.79        8.41     31.70 o
   0  22   0       97.39      116.78     40.76 o
   1  22   0        1.23      -32.99     32.99 o
   2  22   0       31.69       51.43     35.91 o
   3  22   0       92.73      122.92     39.79 o
   1  23   0       12.01       10.03     35.26 o
   2  23   0       91.55      134.57     42.38 o
  -9   0   1      168.79      200.45     27.14 o
  -7   0   1      259.86      323.30     37.85 o
  -5   0   1      636.50      832.63     33.44 o
  -3   0   1     1796.22     1590.16     65.46 o
  -1   0   1      333.03      384.35     15.59 o
   1   0   1    10945.88    13433.81    393.18 o
   3   0   1     1591.54     2087.35     73.32 o
   5   0   1      520.81      514.02     40.80 o
   7   0   1     5998.32     4673.94    391.41 o
   9   0   1      471.00      525.65     85.07 o
 -10   1   1      673.69      686.24     46.64 o
  -9   1   1       66.30      233.39     34.32 o
  -8   1   1      692.39      752.71     44.67 o
  -7   1   1      121.33      210.49     20.88 o
  -6   1   1       26.88       52.53     12.23 o
  -5   1   1     1557.17     1376.37     33.01 o
  -4   1   1     4198.00     3914.50     84.81 o
  -3   1   1      330.60      248.69     12.65 o
  -2   1   1     1393.49     1228.32     43.91 o
  -1   1   1     1828.99     1607.01     52.63 o
   0   1   1     1253.72     1695.61     38.06 o
   1   1   1      197.24      241.37     14.43 o
   2   1   1      367.78      341.99     10.89 o
   3   1   1     3552.81     4055.47    108.16 o
   4   1   1     1283.18     1252.87     33.43 o
   5   1   1      607.67      598.48     31.79 o
   6   1   1       29.49       48.81     29.97 o
   7   1   1      612.38     1193.84     87.82 o
   8   1   1      414.13      468.24     53.64 o
   9   1   1      173.67      288.11     31.43 o
 -10   2   1        3.57      163.52     24.28 o
  -9   2   1      724.17      736.71     35.14 o
  -8   2   1       21.01      185.86     22.15 o
  -7   2   1      368.73      413.20     29.12 o
  -6   2   1      241.00      453.87     34.42 o
  -5   2   1      207.12      341.65     19.80 o
  -4   2   1       63.26      765.35     62.11 o
  -3   2   1      118.49      218.02     12.88 o
  -2   2   1      457.01      386.75     11.24 o
  -1   2   1    11841.94     9712.40    451.18 o
   0   2   1        0.91        6.62      1.75 o
   1   2   1     5697.19     6208.35    136.85 o
   2   2   1      305.57      251.54      9.46 o
   3   2   1     5047.69     5116.49    123.08 o
   4   2   1       70.57      167.90     21.58 o
   5   2   1      328.55      414.90     35.34 o
   6   2   1      354.37      406.38     48.06 o
   7   2   1      519.76      563.18     82.16 o
   8   2   1       11.69      220.92     37.13 o
   9   2   1        7.54      123.11     37.16 o
 -10   3   1        1.18       78.37     31.28 o
  -9   3   1        2.36      131.19     21.11 o
  -8   3   1      323.48      388.65     30.42 o
  -7   3   1       22.27      110.66     25.00 o
  -6   3   1     1557.22     1691.88     64.81 o
  -5   3   1      167.30      288.07     25.54 o
  -4   3   1     8954.62     7653.90    183.54 o
  -3   3   1     4167.43     3548.21     85.51 o
  -2   3   1     1070.89      833.74     33.67 o
  -1   3   1      187.06      140.57      5.50 o
   0   3   1       14.35        4.24      4.15 o
   1   3   1     7022.47     7209.10    168.77 o
   2   3   1      614.19      633.29     16.67 o
   3   3   1       82.99      109.82      7.46 o
   4   3   1      600.95      649.61     20.12 o
   5   3   1      322.13      336.45     23.95 o
   6   3   1      188.32      412.73     97.21 o
   7   3   1      415.61      552.37     72.10 o
   8   3   1     1018.68     1015.30     55.44 o
   9   3   1      317.17      313.59     32.43 o
 -10   4   1      232.49      252.59     31.32 o
  -9   4   1       18.99       33.22     18.07 o
  -8   4   1      179.51      364.76     44.64 o
  -7   4   1      967.59      802.57     43.05 o
  -6   4   1     2854.88     2578.75     97.58 o
  -5   4   1     2666.66     2369.78     65.23 o
  -4   4   1      511.25      602.65     19.95 o
  -3   4   1     1624.05     1261.20     35.28 o
  -2   4   1      108.09       84.85      5.13 o
  -1   4   1      148.35      124.29      5.97 o
   0   4   1     5015.57     4754.91    113.64 o
   1   4   1     8047.47     8067.12    185.04 o
   2   4   1      528.44      482.53     12.81 o
   3   4   1     5526.85     5565.36    115.96 o
   4   4   1       84.77       61.58      6.54 o
   5   4   1     1115.99     1051.20     34.41 o
   6   4   1     2391.96     2071.97     91.98 o
   7   4   1      461.20      551.62     49.73 o
   8   4   1      172.48      341.71     31.27 o
   9   4   1      256.16      327.70     33.51 o
 -10   5   1      263.24      419.55     84.75 o
  -9   5   1       11.61       28.62     18.51 o
  -8   5   1     1597.49     1337.81     76.88 o
  -7   5   1        0.58       40.30     14.18 o
  -6   5   1     3352.50     2945.01    107.03 o
  -5   5   1     1323.69     1137.27     39.14 o
  -4   5   1     1007.45      905.31     27.19 o
  -3   5   1      219.34      180.82      8.27 o
  -2   5   1      212.38      223.37      8.30 o
  -1   5   1     1366.12     1174.56     28.57 o
   0   5   1    13150.71    11699.34    295.35 o
   1   5   1      902.11      871.56     22.09 o
   2   5   1     5158.20     4926.55    102.88 o
   3   5   1      359.39      316.72     10.56 o
   4   5   1      696.44      635.07     19.19 o
   5   5   1      131.85      137.73     15.49 o
   6   5   1       40.87       71.61     18.55 o
   7   5   1      152.82      218.63     23.90 o
   8   5   1        2.43       62.54     27.19 o
   9   5   1       12.85       67.79     26.14 o
  -9   6   1        6.04       26.61     22.16 o
  -8   6   1       56.51      147.11     30.53 o
  -7   6   1        6.92       -8.95     16.20 o
  -6   6   1      158.26      189.04     47.71 o
  -5   6   1      981.78      873.66     29.78 o
  -4   6   1        6.27       -2.99      6.00 o
  -3   6   1     3294.17     2744.77     71.81 o
  -2   6   1     2784.85     2436.12     51.62 o
  -1   6   1      604.94      539.23     15.66 o
   0   6   1    10738.64     9456.37    246.37 o
   1   6   1     2945.04     2684.13     62.68 o
   2   6   1       33.91       39.62      4.59 o
   3   6   1     3105.15     2873.16     61.03 o
   4   6   1     3286.70     3076.29     75.58 o
   5   6   1     1434.49     1340.31     59.62 o
   6   6   1      101.38      116.81     16.26 o
   7   6   1      701.00      716.74     49.79 o
   8   6   1        3.15       33.89     21.50 o
   9   6   1      287.57      296.39     37.03 o
  -9   7   1      149.89      168.84     29.80 o
  -8   7   1       13.57       10.22     19.64 o
  -7   7   1       30.18       18.95     17.55 o
  -6   7   1      894.79      718.85     41.34 o
  -5   7   1      397.29      355.66     16.40 o
  -4   7   1     1467.02     1140.19     30.48 o
  -3   7   1       31.39       23.22      4.37 o
  -2   7   1     7686.44     6483.76    139.51 o
  -1   7   1      694.96      604.10     16.75 o
   0   7   1      705.60      589.72     17.64 o
   1   7   1       50.93       67.14      5.03 o
   2   7   1      805.33      814.95     20.55 o
   3   7   1      126.43      125.21      7.17 o
   4   7   1        2.10       -2.33      5.10 o
   5   7   1       86.87       75.19      9.71 o
   6   7   1     3760.91     3234.46    189.01 o
   7   7   1      217.19      247.76     30.95 o
   8   7   1      602.28      622.53     61.46 o
   9   7   1        1.14       39.62     24.79 o
  -9   8   1      243.55      270.04     35.21 o
  -8   8   1       13.50       12.01     30.25 o
  -7   8   1      279.94      220.09     27.62 o
  -6   8   1     1048.70      849.82     44.00 o
  -5   8   1       67.89       54.05      8.42 o
  -4   8   1      405.65      385.81     17.63 o
  -3   8   1      238.59      193.11      7.56 o
  -2   8   1       24.63       29.58      3.98 o
  -1   8   1     1759.60     1499.81     33.75 o
   0   8   1     2565.53     2299.68     56.61 o
   1   8   1     1025.40      884.37     23.29 o
   2   8   1      356.51      380.67     12.01 o
   3   8   1     2675.56     2537.18     56.86 o
   4   8   1      814.56      728.58     23.83 o
   5   8   1     1755.21     1564.98     65.70 o
   6   8   1      494.56      483.63     30.00 o
   7   8   1      128.75       78.40     25.26 o
   8   8   1      168.00      217.05     31.50 o
   9   8   1       46.94       41.75     26.03 o
  -9   9   1       10.35        8.34     23.16 o
  -8   9   1      464.15      406.92     39.13 o
  -7   9   1      339.49      335.97     34.14 o
  -6   9   1      853.70      749.98     77.80 o
  -5   9   1       36.76       18.97      8.78 o
  -4   9   1      113.87       79.16      6.29 o
  -3   9   1       31.85       14.44      4.17 o
  -2   9   1      135.41      123.09      6.19 o
  -1   9   1      406.00      340.44     10.94 o
   0   9   1     1629.96     1444.46     36.92 o
   1   9   1     1854.52     1797.39     44.00 o
   2   9   1     1461.08     1215.58     30.61 o
   3   9   1      411.65      337.76     13.38 o
   4   9   1      154.16      149.25     11.50 o
   5   9   1      113.25       89.85     11.56 o
   6   9   1       14.52        4.08     12.97 o
   7   9   1       22.35       17.90     14.88 o
   8   9   1        1.43       30.54     23.94 o
   9   9   1        5.36       13.78     26.75 o
  -9  10   1       31.74       50.29     26.57 o
  -8  10   1       39.07       12.06     22.81 o
  -7  10   1       71.08       88.30     22.98 o
  -6  10   1       97.88       83.32     25.72 o
  -5  10   1        3.54        8.08      7.91 o
  -4  10   1        4.47        5.50      5.14 o
  -3  10   1     1539.80     1364.39     46.85 o
  -2  10   1      276.62      243.79      9.05 o
  -1  10   1     1156.31     1004.07     29.65 o
   0  10   1     1043.09      945.26     25.92 o
   1  10   1       14.59        2.05      4.03 o
   2  10   1        7.91       -4.87      4.87 o
   3  10   1      134.47      138.74      9.02 o
   4  10   1      105.35       88.57     11.35 o
   5  10   1     1401.55     1481.49     68.12 o
   6  10   1       12.22       24.73     23.98 o
   7  10   1      560.99      637.25     66.41 o
   8  10   1       36.84       24.14     31.54 o
  -9  11   1       47.10       85.68     29.58 o
  -8  11   1       66.90       71.31     24.68 o
  -7  11   1      266.79      268.34     32.09 o
  -6  11   1      950.55      864.29     54.99 o
  -5  11   1        0.17       -7.91     12.66 o
  -4  11   1      728.50      680.00     22.47 o
  -3  11   1       50.99       40.65      6.83 o
  -2  11   1     1129.36     1089.59     28.40 o
  -1  11   1      201.74      178.75      8.83 o
   0  11   1        2.92       -1.82      4.91 o
   1  11   1      580.91      559.18     16.77 o
   2  11   1       49.17       23.77      5.76 o
   3  11   1      954.55      919.31     27.54 o
   4  11   1       54.83       32.18      9.31 o
   5  11   1      625.71      697.70     37.95 o
   6  11   1      447.88      510.36     38.56 o
   7  11   1        9.75        5.20     30.27 o
   8  11   1       26.53       42.49     26.42 o
  -8  12   1        6.45       33.38     25.08 o
  -7  12   1      568.36      606.85     47.27 o
  -6  12   1        6.44       28.37     19.72 o
  -5  12   1        6.69       -8.18     11.55 o
  -4  12   1        1.55       -3.83      8.24 o
  -3  12   1      115.37      120.62      8.44 o
  -2  12   1        5.91        1.86      4.98 o
  -1  12   1      498.18      440.90     16.66 o
   0  12   1       64.33       54.72      7.75 o
   1  12   1     3422.81     3218.02     81.81 o
   2  12   1      432.35      447.94     16.01 o
   3  12   1     1831.44     1878.76     47.60 o
   4  12   1       42.69       13.94     11.42 o
   5  12   1       75.86      106.49     16.76 o
   6  12   1      119.95      154.22     19.91 o
   7  12   1      227.95      302.64     26.63 o
   8  12   1        0.54       13.58     21.96 o
  -8  13   1      231.63      276.05     36.74 o
  -7  13   1       44.65       28.05     22.81 o
  -6  13   1      214.96      234.73     29.87 o
  -5  13   1      602.68      584.23     31.38 o
  -4  13   1       57.56       64.71     12.88 o
  -3  13   1        0.27       -3.37      7.25 o
  -2  13   1     1499.64     1431.20     38.87 o
  -1  13   1      293.90      293.41     13.50 o
   0  13   1      266.38      249.16     18.72 o
   1  13   1      379.04      374.63     16.20 o
   2  13   1      364.00      331.08     18.42 o
   3  13   1      414.86      397.46     18.80 o
   4  13   1      457.97      485.66     30.82 o
   5  13   1      324.78      383.15     27.86 o
   6  13   1      204.81      264.55     24.72 o
   7  13   1      102.71      171.46     37.35 o
   8  13   1       39.87       42.42     20.52 o
  -8  14   1        8.36       38.83     50.79 o
  -7  14   1        1.97       -4.16     22.09 o
  -6  14   1       13.20       -2.94     14.02 o
  -5  14   1       33.56       28.85     13.54 o
  -4  14   1        5.01       10.41     12.28 o
  -3  14   1     3318.70     3451.26    138.55 o
  -2  14   1        9.52        9.79      8.07 o
  -1  14   1     1457.69     1480.00     52.37 o
   0  14   1       49.85       25.14      9.67 o
   1  14   1        2.88       -8.23      8.23 o
   2  14   1        7.48       -8.36     10.64 o
   3  14   1        5.32       18.05     13.96 o
   4  14   1       29.84       23.85     25.88 o
   5  14   1     1529.66     1580.84     87.54 o
   6  14   1      106.66      152.54     43.67 o
   7  14   1      795.82     1350.85     97.69 o
  -8  15   1       28.59       64.05     55.31 o
  -7  15   1      427.12      461.25     44.03 o
  -6  15   1       56.58       92.82     19.90 o
  -5  15   1       39.16       31.05     14.81 o
  -4  15   1      603.16      636.72     43.04 o
  -3  15   1      715.89      751.66     47.17 o
  -2  15   1      962.92      889.38     48.20 o
  -1  15   1      922.10      990.64     52.27 o
   0  15   1      103.60       62.51     17.67 o
   1  15   1      121.75      100.84     18.32 o
   2  15   1      547.17      525.85     32.91 o
   3  15   1        0.33        5.58     33.32 o
   4  15   1      300.99      355.34     82.81 o
   5  15   1       53.02       57.51     60.81 o
   6  15   1      143.54      224.01     32.36 o
   7  15   1        1.62       44.73     34.45 o
  -7  16   1       27.21       72.27     35.26 o
  -6  16   1       70.55      108.95     23.88 o
  -5  16   1      121.50      140.64     40.92 o
  -4  16   1        4.06       -8.41     17.32 o
  -3  16   1       10.64      -21.67     21.67 o
  -2  16   1       40.74        8.43     16.66 o
  -1  16   1      101.46      125.28     23.94 o
   0  16   1        0.86      -16.11     16.11 o
   1  16   1      921.52      951.52    120.17 o
   2  16   1      200.77      223.33     53.70 o
   3  16   1     1100.19     1199.40    215.60 o
   4  16   1       93.21      117.84     86.21 o
   5  16   1      234.03      325.68     73.91 o
   6  16   1      145.07      153.52     56.29 o
   7  16   1        3.87        0.74     37.52 o
  -7  17   1      128.62      232.26     65.02 o
  -6  17   1      144.99      198.61     38.33 o
  -5  17   1      181.48      226.00     28.99 o
  -4  17   1      580.65      588.41     54.02 o
  -3  17   1      112.83       50.46     25.88 o
  -2  17   1      310.92      354.64     29.44 o
  -1  17   1       82.81       49.61     23.13 o
   0  17   1        1.89       11.87     22.00 o
   1  17   1       47.56       39.69     18.61 o
   2  17   1       32.18       -9.70     18.65 o
   3  17   1      214.11      231.29     36.23 o
   4  17   1       39.99       74.12     71.49 o
   5  17   1        4.86       23.17     43.99 o
   6  17   1      200.36      288.32     72.78 o
  -6  18   1        4.76       15.36     25.23 o
  -5  18   1      255.26      248.76     38.49 o
  -4  18   1       29.06       27.82     26.20 o
  -3  18   1      499.83      494.28     52.08 o
  -2  18   1       25.94       -0.32     25.55 o
  -1  18   1       14.03       -2.99     18.40 o
   0  18   1      148.78      174.16     25.04 o
   1  18   1       27.39       16.17     19.88 o
   2  18   1       16.20      -19.09     24.58 o
   3  18   1       51.61       76.02     29.44 o
   4  18   1        6.09      -22.00     24.91 o
   5  18   1       56.68      100.75     69.87 o
   6  18   1        0.02       38.66     57.09 o
  -6  19   1       56.07       98.66     32.67 o
  -5  19   1       36.92       28.47     29.11 o
  -4  19   1       14.01      -16.50     27.50 o
  -3  19   1       27.98      -27.82     27.82 o
  -2  19   1       22.54      -27.50     27.50 o
  -1  19   1       29.50      -20.45     33.64 o
   0  19   1      304.07      324.59     31.45 o
   1  19   1        0.02       20.75     20.63 o
   2  19   1      117.99      137.48     34.94 o
   3  19   1      111.04       75.05     31.05 o
   4  19   1      268.33      333.51     45.29 o
   5  19   1       12.42      -27.17     27.17 o
  -5  20   1       59.55      106.10     34.61 o
  -4  20   1        8.13      -10.67     30.08 o
  -3  20   1       13.11        3.23     29.11 o
  -2  20   1       55.88      -16.17     30.73 o
  -1  20   1       93.69      107.31     24.90 o
   0  20   1      323.90      360.15     42.21 o
   1  20   1      270.99      364.92     34.48 o
   2  20   1        3.15      -15.85     27.50 o
   3  20   1      219.53      241.32     42.38 o
   4  20   1       41.83        3.56     31.38 o
   5  20   1       10.18       24.26     32.99 o
  -4  21   1      202.43      242.93     43.67 o
  -3  21   1        2.91      -29.44     29.44 o
  -2  21   1      124.31      145.24     39.46 o
  -1  21   1       26.78        7.76     33.32 o
   0  21   1      156.47      175.56     29.16 o
   1  21   1        0.02      -22.03     22.03 o
   2  21   1       48.64       11.32     32.02 o
   3  21   1        1.63       -9.70     31.70 o
   4  21   1        4.60      -22.97     32.02 o
  -4  22   1        6.78      -33.32     33.32 o
  -3  22   1        3.18      -25.55     32.99 o
  -2  22   1       44.48       17.47     34.61 o
  -1  22   1      395.26      529.53     63.40 o
   0  22   1      115.10      128.79     50.62 o
   1  22   1      277.60      352.27     51.43 o
   2  22   1       30.11       -6.47     34.29 o
   3  22   1       43.50       21.35     35.26 o
  -2  23   1       38.76       43.02     37.85 o
  -1  23   1       51.66       54.34     40.11 o
   0  23   1      270.75      348.11     37.79 o
   1  23   1        4.94       11.00     36.23 o
   2  23   1       59.39       29.76     37.85 o
 -10   0   2      121.23      249.04     37.52 o
  -8   0   2     1082.31      991.48     56.86 o
  -6   0   2     1093.39      978.52     36.26 o
  -4   0   2      249.24      323.54     20.02 o
  -2   0   2     6518.99     6126.88    169.67 o
   0   0   2     6782.33    14532.52    457.02 o
   2   0   2     5505.46     6409.72    218.28 o
   4   0   2     9633.10     9650.19    398.41 o
   6   0   2      559.27      822.28     98.66 o
   8   0   2       23.99      175.33     57.58 o
 -10   1   2      261.32      303.68     29.95 o
  -9   1   2      101.85      147.75     15.94 o
  -8   1   2      162.86      320.30     27.82 o
  -7   1   2      113.85      229.44     20.48 o
  -6   1   2      287.68      428.72     28.89 o
  -5   1   2     1457.90     1360.83     35.57 o
  -4   1   2      554.14      544.37     21.02 o
  -3   1   2     4558.47     4050.65     90.27 o
  -2   1   2     2369.84     2361.72     78.91 o
  -1   1   2     3270.67     3376.16     80.33 o
   0   1   2       95.04      146.40      6.15 o
   1   1   2      175.68      275.29     18.21 o
   2   1   2     4505.66     5728.70    127.55 o
   3   1   2     6670.16     7624.46    200.16 o
   4   1   2      220.75      485.19     41.62 o
   5   1   2        7.54       12.15     13.30 o
   6   1   2     1997.68     1634.50    110.36 o
   7   1   2       20.80       91.06     35.68 o
   8   1   2       56.43      288.81     70.19 o
   9   1   2      285.85      300.03     49.18 o
 -10   2   2       19.51       87.74     20.53 o
  -9   2   2        2.85      114.53     53.22 o
  -8   2   2       35.73      102.04     37.62 o
  -7   2   2      474.94      474.85     29.26 o
  -6   2   2       65.63      273.12     56.61 o
  -5   2   2      901.20      992.80     25.93 o
  -4   2   2      654.49      757.75     43.30 o
  -3   2   2      306.28      356.90     13.84 o
  -2   2   2     2289.52     1985.95     54.35 o
  -1   2   2     1413.49     1458.97     33.19 o
   0   2   2    14771.32    18126.99    400.62 o
   1   2   2     6310.21     7690.11    177.33 o
   2   2   2      728.17      767.84     22.44 o
   3   2   2      355.70      437.34     22.47 o
   4   2   2      231.78      223.62     22.90 o
   5   2   2      170.01      159.99     18.84 o
   6   2   2      241.81      292.10     62.11 o
   7   2   2      225.37      182.98     44.15 o
   8   2   2      874.82      857.19     74.91 o
   9   2   2       77.73      176.13     27.92 o
 -10   3   2       44.89      105.56     22.58 o
  -9   3   2      577.30      563.40     37.66 o
  -8   3   2      171.45      182.28     23.06 o
  -7   3   2      970.27      877.14     45.30 o
  -6   3   2     2127.27     1866.02     70.88 o
  -5   3   2      915.22      832.22     21.93 o
  -4   3   2     4975.14     4449.31    102.04 o
  -3   3   2      484.92      396.40     12.81 o
  -2   3   2      766.13      720.64     19.81 o
  -1   3   2     4960.26     4779.63    139.82 o
   0   3   2    27650.21    30600.36    701.68 o
   1   3   2     1842.00     2079.72     45.90 o
   2   3   2     2034.53     2418.92     60.45 o
   3   3   2     2481.75     2297.14     58.20 o
   4   3   2       13.71       15.24      6.77 o
   5   3   2      480.55      420.88     28.40 o
   6   3   2        1.62       68.05     29.93 o
   7   3   2        7.20       52.34     31.27 o
   8   3   2       18.65      188.16     26.07 o
   9   3   2       17.21       90.89     38.89 o
 -10   4   2      228.77      258.71     29.24 o
  -9   4   2      198.93      233.89     53.29 o
  -8   4   2      235.02      291.39     26.56 o
  -7   4   2      619.06      604.29     35.38 o
  -6   4   2      482.16      581.31     34.22 o
  -5   4   2        3.27       19.36      5.64 o
  -4   4   2      671.96      651.29     22.76 o
  -3   4   2      503.57      429.05     22.52 o
  -2   4   2      439.82      392.51     12.37 o
  -1   4   2      196.86      161.07      5.81 o
   0   4   2     1034.05     1104.99     28.05 o
   1   4   2     1359.29     1354.07     32.32 o
   2   4   2     1160.97     1050.73     28.73 o
   3   4   2     1324.41     1408.59     34.82 o
   4   4   2     2726.24     2540.51     75.02 o
   5   4   2        1.38       -5.35     11.03 o
   6   4   2      852.95      768.96     65.22 o
   7   4   2      133.73      152.60     23.14 o
   8   4   2       39.67       91.00     39.85 o
   9   4   2        0.04       36.14     41.08 o
 -10   5   2      277.53      295.82     35.12 o
  -9   5   2       24.98       76.30     18.88 o
  -8   5   2        7.42       34.38     15.25 o
  -7   5   2       42.06       68.55     14.94 o
  -6   5   2      474.42      401.04     22.78 o
  -5   5   2      312.28      248.23     12.44 o
  -4   5   2      265.42      229.27     11.34 o
  -3   5   2     9831.30     8390.11    200.92 o
  -2   5   2     2159.57     1865.21     48.56 o
  -1   5   2     9377.73     8283.37    222.40 o
   0   5   2     1722.55     1620.27     40.84 o
   1   5   2     2791.73     2881.29     61.09 o
   2   5   2     1883.19     1972.86     46.44 o
   3   5   2      296.06      334.41     12.72 o
   4   5   2      492.71      482.01     21.03 o
   5   5   2       15.76        4.56      9.79 o
   6   5   2        0.53       47.81     19.55 o
   7   5   2      589.62      645.65     41.54 o
   8   5   2      124.73      165.06     25.87 o
   9   5   2      215.79      262.39     37.25 o
 -10   6   2      466.82      553.06     47.16 o
  -9   6   2       77.99       63.71     22.11 o
  -8   6   2       75.31       59.43     17.54 o
  -7   6   2       18.09       34.10     14.01 o
  -6   6   2      118.17       89.41     13.53 o
  -5   6   2      264.08      270.56     13.54 o
  -4   6   2     1161.86      990.16     29.48 o
  -3   6   2     1707.81     1533.55     38.92 o
  -2   6   2     1207.69     1052.67     28.89 o
  -1   6   2     3565.01     3448.38     83.47 o
   0   6   2      247.40      260.31     10.52 o
   1   6   2      292.99      268.04      9.47 o
   2   6   2      262.43      248.43     10.14 o
   3   6   2      217.54      190.09      8.68 o
   4   6   2     1389.49     1324.65     38.52 o
   5   6   2      302.85      267.84     18.05 o
   6   6   2      914.40      883.35     67.00 o
   7   6   2     1053.96      975.44    121.79 o
   8   6   2      699.75      629.66     50.06 o
   9   6   2       35.27       65.40     29.11 o
  -9   7   2      160.03      141.72     26.65 o
  -8   7   2       25.13       19.21     19.04 o
  -7   7   2     1268.50     1031.45     88.63 o
  -6   7   2       65.69       69.00     18.31 o
  -5   7   2     2698.87     2218.22     66.52 o
  -4   7   2        0.00       -4.55      4.55 o
  -3   7   2        9.41        3.70      4.23 o
  -2   7   2     1077.87     1038.06     25.57 o
  -1   7   2       68.41       50.31      4.95 o
   0   7   2      286.69      293.22     11.56 o
   1   7   2     2123.34     1922.85     43.54 o
   2   7   2      825.52      882.53     24.28 o
   3   7   2     1356.60     1168.50     27.89 o
   4   7   2        2.50        6.60      6.70 o
   5   7   2     1552.17     1550.52     52.78 o
   6   7   2       89.57      116.58     20.02 o
   7   7   2      963.52      855.26    113.70 o
   8   7   2      213.51      246.88     33.65 o
   9   7   2       43.00       67.34     44.96 o
  -9   8   2       43.71       46.26     23.75 o
  -8   8   2       29.02       27.90     21.19 o
  -7   8   2        0.23       24.81     14.38 o
  -6   8   2      702.04      593.68     29.74 o
  -5   8   2       76.77       58.53      8.29 o
  -4   8   2      892.70      804.16     25.03 o
  -3   8   2     2873.98     2559.20     66.61 o
  -2   8   2     1222.81      993.45     23.45 o
  -1   8   2     1257.38     1149.38     30.36 o
   0   8   2     1859.13     1673.61     42.94 o
   1   8   2     4342.00     4173.72     91.18 o
   2   8   2     2018.88     1948.36     48.21 o
   3   8   2       58.21       57.94      6.82 o
   4   8   2     1594.19     1737.35     48.64 o
   5   8   2       72.10       70.87     12.37 o
   6   8   2     1166.43     1225.68     77.47 o
   7   8   2        1.95       35.15     21.77 o
   8   8   2      259.36      248.36     34.83 o
  -9   9   2       53.73       51.08     48.20 o
  -8   9   2       19.65       16.22     19.87 o
  -7   9   2      426.42      359.63     34.83 o
  -6   9   2      536.03      490.59     30.99 o
  -5   9   2      856.17      707.53     26.27 o
  -4   9   2      150.83      146.60      8.67 o
  -3   9   2     3775.14     3364.35     78.26 o
  -2   9   2        0.41       -3.45      3.45 o
  -1   9   2     3747.40     3154.37     74.39 o
   0   9   2      292.81      207.51      9.87 o
   1   9   2     9432.39     9526.91    205.32 o
   2   9   2       17.69       10.75      5.48 o
   3   9   2        6.52       19.07      6.29 o
   4   9   2      891.63      848.64     32.41 o
   5   9   2       93.52      132.29     14.89 o
   6   9   2       72.67       73.40     16.77 o
   7   9   2      157.29      220.06     26.40 o
   8   9   2       63.71       66.08     40.43 o
  -9  10   2      322.07      279.51     36.35 o
  -8  10   2     1215.94     1050.85     65.89 o
  -7  10   2       13.65       -4.84     27.01 o
  -6  10   2     2212.84     2023.89     95.79 o
  -5  10   2     1348.46     1279.23     44.59 o
  -4  10   2       46.66       35.04      6.22 o
  -3  10   2       59.42       52.33      5.47 o
  -2  10   2      102.77       82.91      6.79 o
  -1  10   2     1117.92     1052.18     32.23 o
   0  10   2     2159.26     1996.19     54.32 o
   1  10   2      336.05      389.60     12.73 o
   2  10   2     3848.92     3851.16     91.88 o
   3  10   2       19.17        6.22      6.52 o
   4  10   2      312.03      298.23     16.41 o
   5  10   2       32.00       18.00     11.70 o
   6  10   2      136.43      149.62     22.60 o
   7  10   2      129.82      113.96     23.89 o
   8  10   2      524.87      590.33     50.80 o
  -9  11   2      219.98      267.60     35.71 o
  -8  11   2       15.32       50.34     22.80 o
  -7  11   2      843.61      783.96     52.84 o
  -6  11   2       67.79       67.14     19.97 o
  -5  11   2     1571.71     1468.94     65.20 o
  -4  11   2      252.18      219.45     11.09 o
  -3  11   2     1394.62     1294.30     33.39 o
  -2  11   2      795.75      773.54     27.01 o
  -1  11   2      894.92      772.45     25.42 o
   0  11   2      137.64      112.99      8.19 o
   1  11   2     5607.89     5515.54    160.44 o
   2  11   2       53.13       36.90      6.72 o
   3  11   2     1114.31     1114.73     31.21 o
   4  11   2       65.39       79.76     16.87 o
   5  11   2        9.50       22.00     14.30 o
   6  11   2      165.54      154.63     20.83 o
   7  11   2       34.58       21.53     27.03 o
   8  11   2      274.87      281.37     38.79 o
  -9  12   2       15.45       31.38     50.46 o
  -8  12   2      109.17      100.99     45.45 o
  -7  12   2        0.01       -1.51     20.08 o
  -6  12   2       62.11       83.92     21.90 o
  -5  12   2       23.07       33.90     17.76 o
  -4  12   2      272.94      280.93     15.60 o
  -3  12   2        0.31       -6.31      6.31 o
  -2  12   2     4191.95     3902.18    114.52 o
  -1  12   2        0.79       -5.77      5.77 o
   0  12   2     1810.85     1784.43     56.81 o
   1  12   2       13.92        7.82     10.30 o
   2  12   2      271.78      282.48     16.90 o
   3  12   2      104.56      101.44     13.44 o
   4  12   2      166.36      178.77     19.36 o
   5  12   2       20.10       -7.09     14.57 o
   6  12   2      359.88      409.14     30.54 o
   7  12   2      189.10      219.94     25.62 o
   8  12   2      150.88      242.29     36.52 o
  -8  13   2       50.62       40.78     25.12 o
  -7  13   2      250.91      274.69     33.70 o
  -6  13   2      133.73      117.77     24.98 o
  -5  13   2      402.51      386.00     33.79 o
  -4  13   2      171.85      201.05     15.10 o
  -3  13   2      673.24      703.50     31.19 o
  -2  13   2       59.93       45.90      8.32 o
  -1  13   2      114.35      101.20     11.48 o
   0  13   2      264.88      252.79     15.41 o
   1  13   2      484.69      482.71     23.47 o
   2  13   2      782.88      758.97     34.57 o
   3  13   2       60.98       80.78     17.38 o
   4  13   2       74.59       61.73     20.80 o
   5  13   2     1030.31     1053.68     65.39 o
   6  13   2       85.61       96.04     26.57 o
   7  13   2      115.95      185.47     32.25 o
  -8  14   2      125.47      160.35     31.59 o
  -7  14   2       85.94       82.03     25.27 o
  -6  14   2      795.91      808.02     53.71 o
  -5  14   2      400.73      393.72     25.61 o
  -4  14   2       11.82        3.38      9.44 o
  -3  14   2        2.43       -9.21      9.21 o
  -2  14   2       46.54       53.93      9.47 o
  -1  14   2       53.31       50.80     11.95 o
   0  14   2        8.21       -2.86      8.84 o
   1  14   2       55.14       50.68     11.73 o
   2  14   2      213.37      207.37     19.28 o
   3  14   2        6.36      -18.22     18.22 o
   4  14   2     1822.05     1860.06    100.78 o
   5  14   2       52.70       81.11     53.05 o
   6  14   2     1021.23     1273.44     76.78 o
   7  14   2        0.18        3.83     59.52 o
  -8  15   2       33.30       37.97     33.48 o
  -7  15   2        1.54        8.47     22.82 o
  -6  15   2        1.36        0.88     20.56 o
  -5  15   2       45.83       57.89     15.07 o
  -4  15   2       47.84       19.34     13.89 o
  -3  15   2     1603.92     1733.85     86.00 o
  -2  15   2      605.16      621.50     41.53 o
  -1  15   2      871.55      933.12     41.73 o
   0  15   2      341.94      328.42     22.42 o
   1  15   2       57.16       52.44     12.90 o
   2  15   2        4.27       -0.97     16.76 o
   3  15   2      100.90      207.03     50.14 o
   4  15   2        6.34      -19.16     42.86 o
   5  15   2      677.18      770.24     54.77 o
   6  15   2      223.20      290.75     42.86 o
   7  15   2       49.31      113.50     59.52 o
  -7  16   2        0.42        7.76     42.38 o
  -6  16   2        4.55       74.08     42.38 o
  -5  16   2        0.08       -4.59     32.35 o
  -4  16   2      317.82      304.22     29.47 o
  -3  16   2      424.71      417.29     44.64 o
  -2  16   2      512.85      537.64     37.39 o
  -1  16   2      107.92      123.79     37.69 o
   0  16   2      140.81      111.71     20.65 o
   1  16   2      382.84      369.55     31.12 o
   2  16   2       26.77       34.54     30.48 o
   3  16   2       38.23       33.41     58.55 o
   4  16   2       66.99       78.72     51.27 o
   5  16   2       23.05       43.02     73.27 o
   6  16   2      357.50      539.01     49.69 o
  -7  17   2      706.06      869.83    103.19 o
  -6  17   2       33.27       23.29     37.85 o
  -5  17   2      141.70      162.28     25.37 o
  -4  17   2       33.61       -0.97     25.55 o
  -3  17   2        1.90       -4.85     23.29 o
  -2  17   2       57.49       65.99     28.47 o
  -1  17   2      134.30      169.15     23.42 o
   0  17   2       44.82       46.07     18.98 o
   1  17   2      172.85      205.11     35.91 o
   2  17   2      588.51      654.02     43.87 o
   3  17   2      365.69      335.12     42.70 o
   4  17   2        3.29       16.14     66.80 o
   5  17   2      183.16      283.97     36.64 o
   6  17   2       94.58      117.94     95.26 o
  -6  18   2      334.55      427.64     46.90 o
  -5  18   2      601.74      676.07     59.20 o
  -4  18   2       33.46       -0.32     25.88 o
  -3  18   2        1.94      -25.88     25.88 o
  -2  18   2      146.47       91.22     30.41 o
  -1  18   2       48.13       45.24     20.65 o
   0  18   2      767.66      866.17     51.46 o
   1  18   2       82.88       96.50     22.63 o
   2  18   2      469.44      493.95     54.67 o
   3  18   2      122.59       92.19     30.73 o
   4  18   2       57.26       47.23     30.08 o
   5  18   2       10.94       57.11     66.31 o
  -6  19   2       10.29      -26.53     26.53 o
  -5  19   2        5.48       -7.76     27.17 o
  -4  19   2       58.39        5.18     28.14 o
  -3  19   2      153.70      167.24     37.20 o
  -2  19   2        2.92      -11.65     27.50 o
  -1  19   2     1539.95     1907.17     92.75 o
   0  19   2        1.66      -18.81     20.57 o
   1  19   2      558.87      728.54     63.40 o
   2  19   2       68.97       57.26     31.38 o
   3  19   2      160.22      111.92     33.64 o
   4  19   2        1.76      -28.79     28.79 o
   5  19   2       34.25        8.41     30.41 o
  -5  20   2       13.15      -28.14     30.08 o
  -4  20   2       60.56       37.52     31.38 o
  -3  20   2      134.00      173.38     39.14 o
  -2  20   2        1.09      -27.82     27.82 o
  -1  20   2       22.08       42.38     33.32 o
   0  20   2       90.22       97.19     25.70 o
   1  20   2       78.08       57.89     24.50 o
   2  20   2       75.10       32.02     31.70 o
   3  20   2       19.80       11.32     30.08 o
   4  20   2       25.07       25.55     32.67 o
  -4  21   2        2.32      -30.08     30.08 o
  -3  21   2        0.48      -31.38     31.38 o
  -2  21   2        0.18       -8.41     31.05 o
  -1  21   2        1.77      -31.70     31.70 o
   0  21   2        0.56      -21.60     21.60 o
   1  21   2        0.70      -24.31     46.42 o
   2  21   2        0.01      -29.76     29.76 o
   3  21   2      628.45      746.91     73.43 o
   4  21   2        1.49      -18.11     32.99 o
  -4  22   2      108.61      150.74     42.05 o
  -3  22   2       64.50       69.87     37.85 o
  -2  22   2        3.98       25.23     36.23 o
  -1  22   2        2.33      -31.05     33.64 o
   0  22   2       78.10       52.30     30.89 o
   1  22   2       80.01       84.75     37.85 o
   2  22   2      119.98      115.48     40.43 o
   3  22   2        7.49        0.32     34.94 o
  -2  23   2        0.11       -9.06     36.55 o
  -1  23   2       16.31       13.59     36.55 o
   0  23   2      129.96      172.41     46.58 o
   1  23   2        2.22       17.14     36.23 o
  -9   0   3     1283.22     1056.16    114.83 o
  -7   0   3      941.58      899.27     94.46 o
  -5   0   3        5.18      106.64     60.81 o
  -3   0   3     6123.78     5751.51    158.70 o
  -1   0   3     3653.09     4158.59    176.30 o
   1   0   3     1666.62     2347.00     72.65 o
   3   0   3       53.67      165.99     14.95 o
   5   0   3      342.31      364.24     71.17 o
   7   0   3      149.51      333.83     70.84 o
   9   0   3      280.77      448.99     83.78 o
 -10   1   3        8.27       23.66     17.25 o
  -9   1   3       83.84      389.54     47.33 o
  -8   1   3      209.23      241.20     33.42 o
  -7   1   3      103.60      248.99     21.06 o
  -6   1   3      396.17      402.24     23.15 o
  -5   1   3       60.45      389.07     16.59 o
  -4   1   3      108.45      137.24     13.57 o
  -3   1   3        0.38      646.03     73.13 o
  -2   1   3      204.45      193.03      6.51 o
  -1   1   3       95.48      162.55      7.25 o
   0   1   3       19.84       57.50      5.22 o
   1   1   3      132.34      233.74      9.83 o
   2   1   3     2754.72     3362.93     77.28 o
   3   1   3     1087.26     1218.90     34.28 o
   4   1   3     1181.51     1255.73     56.54 o
   5   1   3      238.41      242.28     43.67 o
   6   1   3      489.59      463.23     55.33 o
   7   1   3       53.73      275.07     49.82 o
   8   1   3       12.09      154.40     41.17 o
   9   1   3      367.18      513.17     74.24 o
 -10   2   3       21.48       52.12     18.69 o
  -9   2   3       31.40      134.20     23.26 o
  -8   2   3       26.02       93.64     16.34 o
  -7   2   3      416.77      340.11     27.87 o
  -6   2   3      914.76      826.06     33.93 o
  -5   2   3     3529.04     2789.28     72.64 o
  -4   2   3     1047.11      935.04     23.00 o
  -3   2   3      145.46      223.59     10.55 o
  -2   2   3      634.24      625.21     14.49 o
  -1   2   3        8.18        6.93      3.14 o
   0   2   3      370.71      565.64     15.75 o
   1   2   3      279.56      382.47     14.89 o
   2   2   3     1572.51     1877.94     46.41 o
   3   2   3     1049.33     1101.91     29.47 o
   4   2   3      107.19      146.55     19.12 o
   5   2   3      410.14      390.89     51.47 o
   6   2   3       47.18       98.37     34.98 o
   7   2   3     1692.29     1473.77    122.11 o
   8   2   3      197.46      234.69     89.12 o
   9   2   3       21.49      177.18     29.99 o
 -10   3   3       98.84      112.02     22.27 o
  -9   3   3        0.66      132.54     56.40 o
  -8   3   3      268.44      320.93     45.38 o
  -7   3   3       10.18       30.56     12.71 o
  -6   3   3        5.71       73.73     10.12 o
  -5   3   3      481.00      640.24     27.12 o
  -4   3   3      549.64      507.54     19.93 o
  -3   3   3      437.43      521.25     24.53 o
  -2   3   3     6348.01     5617.87    140.20 o
  -1   3   3      864.97      799.52     19.97 o
   0   3   3    20846.19    24966.56    573.97 o
   1   3   3      145.53      162.84      7.74 o
   2   3   3     1618.81     1858.43     44.77 o
   3   3   3     1956.76     2114.54     55.09 o
   4   3   3        9.20        7.44      9.02 o
   5   3   3        6.94       -0.06     50.62 o
   6   3   3      190.02      222.76     41.48 o
   7   3   3      501.09      638.41    100.12 o
   8   3   3       37.99      128.45     41.57 o
   9   3   3        0.09      118.72     58.87 o
 -10   4   3       21.64       77.77     22.60 o
  -9   4   3      772.14      629.56     39.62 o
  -8   4   3      582.00      490.21     32.35 o
  -7   4   3        4.22       24.49     12.79 o
  -6   4   3      178.07      230.38     24.60 o
  -5   4   3      557.59      474.99     18.93 o
  -4   4   3        3.19       12.60      5.21 o
  -3   4   3     4306.05     3833.50     97.64 o
  -2   4   3     2041.35     1865.34     41.45 o
  -1   4   3     4688.27     4594.87    101.97 o
   0   4   3     6552.78     7315.88    169.93 o
   1   4   3      126.29       99.33      6.55 o
   2   4   3      348.93      395.95     13.50 o
   3   4   3      275.42      227.06     12.38 o
   4   4   3      222.76      208.07     15.09 o
   5   4   3      189.15      205.11     40.31 o
   6   4   3      198.56      399.80     90.09 o
   7   4   3       88.49      362.67    194.57 o
   8   4   3        7.00       57.47     21.70 o
 -10   5   3        6.11       47.63     20.61 o
  -9   5   3       88.79      175.96     33.17 o
  -8   5   3       72.41      107.58     18.10 o
  -7   5   3      238.93      228.82     26.96 o
  -6   5   3      842.78      789.55     58.41 o
  -5   5   3       30.57       38.55      6.16 o
  -4   5   3     3026.74     2506.53     68.77 o
  -3   5   3      122.07       92.55      7.17 o
  -2   5   3     9764.94     9175.04    203.15 o
  -1   5   3     2252.39     2137.77     50.91 o
   0   5   3       50.78       90.77      5.29 o
   1   5   3        5.14       10.35      4.84 o
   2   5   3      428.54      450.07     14.47 o
   3   5   3       93.46      100.65      9.03 o
   4   5   3     3999.91     3775.36    110.90 o
   5   5   3        0.01      -27.98     27.98 o
   6   5   3     2123.94     1636.80    161.09 o
   7   5   3      143.04      229.86     28.47 o
   8   5   3       98.08      208.52     45.29 o
 -10   6   3        8.44       45.50     22.83 o
  -9   6   3      321.58      315.67     29.41 o
  -8   6   3       28.14       19.25     14.87 o
  -7   6   3      576.35      489.19     31.14 o
  -6   6   3       75.39       61.79     10.77 o
  -5   6   3      978.92      826.90     28.07 o
  -4   6   3     1354.57     1253.10     38.45 o
  -3   6   3     3382.06     2974.31     76.23 o
  -2   6   3      368.00      261.82      9.47 o
  -1   6   3      250.28      222.18     11.05 o
   0   6   3      816.99      830.56     21.81 o
   1   6   3      355.76      438.09     14.23 o
   2   6   3      375.01      326.43     11.30 o
   3   6   3     1971.60     2155.20     56.26 o
   4   6   3     1083.21     1119.73     39.22 o
   5   6   3     1350.89     1177.36     48.47 o
   6   6   3       55.56       87.20     22.89 o
   7   6   3       12.38       24.06     22.77 o
   8   6   3      641.10      617.25     51.87 o
 -10   7   3      567.34      503.98     89.60 o
  -9   7   3       28.53       49.68     20.63 o
  -8   7   3      467.79      387.50     30.16 o
  -7   7   3      355.35      357.70     32.21 o
  -6   7   3        4.74       -6.61     10.12 o
  -5   7   3      195.53      182.89     11.23 o
  -4   7   3      662.89      613.34     20.39 o
  -3   7   3     1030.42     1004.32     27.53 o
  -2   7   3     2614.66     2293.81     50.56 o
  -1   7   3       82.26      104.93      7.63 o
   0   7   3     5397.14     5295.11    129.03 o
   1   7   3     4700.89     4864.83    102.58 o
   2   7   3     2596.45     2678.49     58.75 o
   3   7   3      986.80      989.08     27.05 o
   4   7   3      700.24      684.81     24.71 o
   5   7   3       77.48       91.70     15.00 o
   6   7   3       39.94       42.11     16.38 o
   7   7   3      173.87      207.86     31.50 o
   8   7   3       72.21      128.65     35.74 o
  -9   8   3      258.16      265.95     32.29 o
  -8   8   3      369.07      253.77     30.20 o
  -7   8   3      638.69      534.20     39.18 o
  -6   8   3       95.87       81.92     13.56 o
  -5   8   3      431.07      399.99     17.45 o
  -4   8   3       28.91       30.02      6.22 o
  -3   8   3      824.95      726.39     19.87 o
  -2   8   3      438.03      428.20     22.74 o
  -1   8   3       58.67       56.45      5.96 o
   0   8   3       65.57       54.38      6.57 o
   1   8   3        2.75        4.52      4.41 o
   2   8   3      539.94      575.73     16.88 o
   3   8   3      617.87      654.07     21.51 o
   4   8   3     3452.33     3361.50     96.10 o
   5   8   3     1902.54     1879.56    132.93 o
   6   8   3       27.83       19.88     16.14 o
   7   8   3      809.48      726.03     54.07 o
   8   8   3      257.13      227.91     57.09 o
  -9   9   3      819.57      690.21     51.28 o
  -8   9   3       20.84       50.03     20.99 o
  -7   9   3       69.83       50.79     19.60 o
  -6   9   3     1279.12     1095.24     45.73 o
  -5   9   3      147.30      122.33     10.59 o
  -4   9   3      947.35      763.43     26.27 o
  -3   9   3      169.36      118.20      7.01 o
  -2   9   3      888.22      807.89     24.08 o
  -1   9   3       35.14       17.50      6.14 o
   0   9   3      308.24      270.64     12.80 o
   1   9   3      275.25      289.13     11.15 o
   2   9   3     1465.35     1487.31     39.06 o
   3   9   3       81.29       69.44      8.73 o
   4   9   3     1287.80     1247.18     48.77 o
   5   9   3      324.03      266.63     23.64 o
   6   9   3     1419.52     1337.32     93.18 o
   7   9   3      250.61      257.80     26.48 o
   8   9   3      440.92      504.98     49.13 o
  -9  10   3      408.79      496.42     44.72 o
  -8  10   3      202.89      182.41     28.50 o
  -7  10   3      495.26      449.18     38.21 o
  -6  10   3        3.59        6.57     16.35 o
  -5  10   3       58.48       37.05     12.33 o
  -4  10   3      453.11      397.28     18.00 o
  -3  10   3      875.91      733.75     19.04 o
  -2  10   3      719.84      714.07     28.13 o
  -1  10   3     2048.25     1920.77     51.64 o
   0  10   3        0.35       -3.87      5.94 o
   1  10   3     4055.21     4114.38    104.41 o
   2  10   3     1198.58     1186.52     32.49 o
   3  10   3      265.59      314.56     15.37 o
   4  10   3        1.96       -3.88     11.00 o
   5  10   3       43.79       27.53     15.90 o
   6  10   3      238.73      233.34     24.52 o
   7  10   3       40.25       42.98     19.19 o
   8  10   3       11.91       46.88     54.67 o
  -9  11   3       75.82      146.12     43.02 o
  -8  11   3       72.73       89.58     25.23 o
  -7  11   3      177.25      167.37     26.29 o
  -6  11   3       16.11       -7.64     16.31 o
  -5  11   3       31.68       32.16     22.00 o
  -4  11   3      382.59      344.62     27.70 o
  -3  11   3     1067.37     1000.79     31.30 o
  -2  11   3     1346.92     1204.56     36.23 o
  -1  11   3       54.30       47.88      7.74 o
   0  11   3     4555.20     4461.17    120.63 o
   1  11   3       37.15       25.35     10.92 o
   2  11   3     3155.12     3083.74     93.62 o
   3  11   3      912.62      912.50     34.81 o
   4  11   3      267.68      278.32     24.15 o
   5  11   3       80.68       59.86     17.64 o
   6  11   3       52.17       45.23     28.20 o
   7  11   3      226.72      214.54     28.19 o
  -9  12   3        2.71        5.11     24.01 o
  -8  12   3      117.45       91.36     25.59 o
  -7  12   3     1657.51     1476.62    104.48 o
  -6  12   3      101.55       96.31     21.34 o
  -5  12   3      855.32      833.11     50.77 o
  -4  12   3       82.96       90.16     11.51 o
  -3  12   3      445.66      419.36     21.62 o
  -2  12   3      105.14       97.27      9.05 o
  -1  12   3      295.80      287.56     13.87 o
   0  12   3       17.97        0.17      9.49 o
   1  12   3      802.69      794.59     32.35 o
   2  12   3       51.03       32.79     14.05 o
   3  12   3       28.68       14.67     16.75 o
   4  12   3      294.71      269.81     70.03 o
   5  12   3     1099.27     1108.12     69.11 o
   6  12   3      249.55      292.42     36.90 o
   7  12   3     1351.71     1683.93    259.75 o
  -8  13   3        6.07       -0.31     21.47 o
  -7  13   3      186.48      165.69     27.63 o
  -6  13   3     1243.99     1162.89     99.79 o
  -5  13   3      199.59      196.19     25.31 o
  -4  13   3     1734.12     1772.31     72.51 o
  -3  13   3      489.94      481.24     23.84 o
  -2  13   3       80.91       83.90      9.60 o
  -1  13   3      305.10      272.27     17.24 o
   0  13   3      682.71      696.13     29.32 o
   1  13   3      249.40      236.85     17.43 o
   2  13   3     2532.82     2596.23     92.96 o
   3  13   3     1673.01     1729.60     96.52 o
   4  13   3      252.80      295.34     60.65 o
   5  13   3      120.35      106.46     62.11 o
   6  13   3       13.34       67.13     47.07 o
   7  13   3      108.98      199.26     69.55 o
  -8  14   3       18.57       38.20     24.46 o
  -7  14   3      302.47      321.16     34.88 o
  -6  14   3       31.64       55.84     21.51 o
  -5  14   3      437.81      410.21     40.04 o
  -4  14   3      267.63      252.30     20.36 o
  -3  14   3       78.58       59.61     11.82 o
  -2  14   3      114.93      112.30     14.57 o
  -1  14   3      155.23      107.82     13.26 o
   0  14   3      209.75      215.83     22.93 o
   1  14   3     3297.70     3549.71    122.57 o
   2  14   3       53.04       32.87     16.67 o
   3  14   3       92.46      200.56     61.78 o
   4  14   3      146.87      158.05     43.02 o
   5  14   3        9.47       44.11     23.99 o
   6  14   3       39.62       67.25     26.24 o
   7  14   3        6.68       27.20     46.42 o
  -8  15   3       22.59       28.90     27.17 o
  -7  15   3       26.00       55.25     24.42 o
  -6  15   3      671.84      743.24     51.35 o
  -5  15   3      186.23      173.29     37.53 o
  -4  15   3      408.24      414.04     27.14 o
  -3  15   3     1036.48     1135.79     72.62 o
  -2  15   3       71.10       72.02     17.04 o
  -1  15   3        3.36       -0.70     11.76 o
   0  15   3      291.12      368.44     25.39 o
   1  15   3       16.17       17.28     17.14 o
   2  15   3      370.56      401.59     41.18 o
   3  15   3      291.04      324.64     55.64 o
   4  15   3      299.51      386.51     81.84 o
   5  15   3       63.78       81.94     49.33 o
   6  15   3      495.69      629.85     54.12 o
  -7  16   3      154.60      206.13     32.22 o
  -6  16   3       15.56       26.20     36.55 o
  -5  16   3      799.89      759.74     48.20 o
  -4  16   3        4.21        5.82     22.32 o
  -3  16   3      794.38      846.87     67.61 o
  -2  16   3        1.81      -23.29     23.29 o
  -1  16   3        1.92       -2.96     12.13 o
   0  16   3        0.68      -15.05     16.78 o
   1  16   3        6.16       -5.05     18.17 o
   2  16   3       11.78       16.32     27.64 o
   3  16   3      282.45      317.05     78.93 o
   4  16   3      280.31      355.96    105.45 o
   5  16   3      425.37      579.39     93.97 o
   6  16   3       31.81       61.43     85.40 o
  -7  17   3      391.06      446.08     77.31 o
  -6  17   3        2.23        5.85     19.62 o
  -5  17   3       70.12       -5.18     23.94 o
  -4  17   3       84.07       29.11     26.20 o
  -3  17   3      576.20      560.91     55.31 o
  -2  17   3      684.45      689.98     61.46 o
  -1  17   3       16.86      -21.19     21.19 o
   0  17   3      959.43     1085.87     59.01 o
   1  17   3      131.45      144.82     24.81 o
   2  17   3      117.28      110.28     40.27 o
   3  17   3       17.70       34.44     82.00 o
   4  17   3       61.65      119.43     98.01 o
   5  17   3      194.79      206.70     42.70 o
   6  17   3       38.66      250.05     73.75 o
  -5  18   3       29.15      -23.94     25.88 o
  -4  18   3       12.52      -14.23     25.23 o
  -3  18   3       77.89       74.40     30.73 o
  -2  18   3       95.16      155.92     35.58 o
  -1  18   3      244.43      214.93     26.99 o
   0  18   3      185.36      223.82     27.45 o
   1  18   3      360.79      407.22     35.67 o
   2  18   3      366.06      346.45     46.26 o
   3  18   3       32.48       23.61     30.73 o
   4  18   3       43.83      122.67     85.40 o
   5  18   3       57.65      124.50    115.97 o
  -6  19   3       73.54       74.40     31.70 o
  -5  19   3       31.52       30.08     27.50 o
  -4  19   3       82.82       45.29     31.70 o
  -3  19   3       83.15       49.82     30.41 o
  -2  19   3      166.67      219.00     41.08 o
  -1  19   3      278.14      365.21     47.87 o
   0  19   3       17.49      -16.50     20.95 o
   1  19   3        0.54       -6.89     28.63 o
   2  19   3       15.89       -8.41     29.11 o
   3  19   3       71.30       52.08     32.99 o
   4  19   3       72.77       51.76     33.64 o
  -5  20   3       59.49       46.26     31.70 o
  -4  20   3       62.21       85.07     34.94 o
  -3  20   3       34.42       15.20     31.38 o
  -2  20   3      192.09      306.33     45.93 o
  -1  20   3       58.39       62.43     35.58 o
   0  20   3       99.15       75.55     25.39 o
   1  20   3       28.53        9.89     30.41 o
   2  20   3       41.91       13.91     33.32 o
   3  20   3      100.94       71.49     36.88 o
   4  20   3      101.52       74.08     37.52 o
  -4  21   3       20.60       -0.97     34.61 o
  -3  21   3        0.33      -26.20     30.73 o
  -2  21   3       27.79        2.26     33.32 o
  -1  21   3       60.88       30.73     37.85 o
   0  21   3      192.52      253.28     49.17 o
   1  21   3        0.56      -23.99     23.99 o
   2  21   3       51.82      -15.53     34.61 o
   3  21   3        8.68       -1.94     32.35 o
  -3  22   3       10.42      -15.20     34.94 o
  -2  22   3       22.60       22.00     35.58 o
  -1  22   3       17.00        9.70     37.85 o
   0  22   3       76.90       90.57     42.05 o
   1  22   3       12.07       19.73     34.61 o
   2  22   3        8.10      -32.67     32.67 o
  -2  23   3       56.68       68.58     41.08 o
  -1  23   3        0.01      -23.94     36.23 o
   0  23   3        5.90       11.97     41.41 o
 -10   0   4        0.80      164.00     57.26 o
  -8   0   4      904.93      806.43     91.87 o
  -6   0   4     4719.03     4474.58    266.55 o
  -4   0   4     3175.08     2872.69     81.43 o
  -2   0   4     8129.56     8353.06    229.97 o
   0   0   4     1830.50     3404.03    103.04 o
   2   0   4     1699.20     2206.29     81.54 o
   4   0   4     1029.75     1019.58     82.16 o
   6   0   4      354.47      397.23     77.31 o
   8   0   4      652.33      809.34    109.34 o
 -10   1   4       96.48      223.52     60.81 o
  -9   1   4      846.44      712.98     63.69 o
  -8   1   4       17.40      421.17     64.05 o
  -7   1   4     1078.45      960.39    107.72 o
  -6   1   4     2853.29     2794.99     91.62 o
  -5   1   4      807.37      705.71     19.96 o
  -4   1   4      449.09      590.39     27.81 o
  -3   1   4      416.69      458.54     11.68 o
  -2   1   4     1626.34     1933.43     57.89 o
  -1   1   4     4893.03     6158.80    143.52 o
   0   1   4     2561.45     3949.61     93.78 o
   1   1   4     3481.22     4913.66    107.15 o
   2   1   4       52.43      156.49     18.16 o
   3   1   4     3269.81     3949.72     97.97 o
   4   1   4      136.95      155.02     33.06 o
   5   1   4      457.79      497.65     60.95 o
   6   1   4      213.04      250.23     46.62 o
   7   1   4       78.01      247.23     45.56 o
   8   1   4      269.05      349.91     54.10 o
 -10   2   4      827.63      745.38     92.03 o
  -9   2   4        8.79      219.38     24.15 o
  -8   2   4     2360.11     1693.42     78.55 o
  -7   2   4      642.22      607.00     34.19 o
  -6   2   4      612.40     1141.35    136.07 o
  -5   2   4      175.38      359.28     18.51 o
  -4   2   4      262.55      286.15     13.02 o
  -3   2   4      848.87     1069.27     29.51 o
  -2   2   4      644.72      622.09     17.34 o
  -1   2   4      365.60      470.84     14.38 o
   0   2   4     2172.17     2696.61     65.13 o
   1   2   4        2.09       -0.51      5.56 o
   2   2   4     3640.63     4301.93     98.37 o
   3   2   4     1155.02     1625.19     45.02 o
   4   2   4      464.76      527.10     36.04 o
   5   2   4       32.68       99.95     40.71 o
   6   2   4       25.09      140.83     40.01 o
   7   2   4      115.07      298.89     70.52 o
   8   2   4        9.92      182.06     44.14 o
 -10   3   4        7.09      262.92     44.62 o
  -9   3   4       19.63       31.50     29.92 o
  -8   3   4      150.05      521.79     32.69 o
  -7   3   4       62.24      107.03     17.47 o
  -6   3   4      722.20      710.30     57.99 o
  -5   3   4     1365.68     1191.28     38.87 o
  -4   3   4      486.89      752.68     27.17 o
  -3   3   4     3608.51     3290.03     77.52 o
  -2   3   4      446.55      430.29     11.83 o
  -1   3   4     4941.21     5352.96    120.25 o
   0   3   4      412.84      435.36     14.22 o
   1   3   4     1095.49     1514.71     37.84 o
   2   3   4       14.13       12.70      6.82 o
   3   3   4     1431.22     1709.70     49.95 o
   4   3   4     1814.53     1831.77     73.96 o
   5   3   4     1244.77     1077.95     88.51 o
   6   3   4      344.94      493.56     92.51 o
   7   3   4     2342.43     1760.37    123.05 o
   8   3   4        1.98      178.39     56.12 o
 -10   4   4        5.63       19.68     17.98 o
  -9   4   4        1.91       29.39     15.83 o
  -8   4   4       14.48       36.69     15.11 o
  -7   4   4      190.29      195.85     19.67 o
  -6   4   4      443.52      453.98     41.97 o
  -5   4   4      334.87      301.11     17.30 o
  -4   4   4     4134.07     3380.11     80.17 o
  -3   4   4      351.81      384.64     15.93 o
  -2   4   4     8465.69     8687.65    191.57 o
  -1   4   4     4585.24     4869.56    113.94 o
   0   4   4        5.14        3.93      4.90 o
   1   4   4     1613.52     1885.15     45.66 o
   2   4   4        5.42        0.91      6.56 o
   3   4   4       91.63      145.10     12.40 o
   4   4   4      215.63      205.62     21.23 o
   5   4   4      140.01      193.49     43.34 o
   6   4   4     2226.09     1777.65    122.08 o
   7   4   4        6.67      202.44     92.68 o
   8   4   4      356.53      295.54     39.37 o
 -10   5   4       63.03       63.46     20.62 o
  -9   5   4      351.79      308.09     34.34 o
  -8   5   4       35.99       24.08     14.82 o
  -7   5   4      192.12      240.15     24.14 o
  -6   5   4      378.07      406.14     30.89 o
  -5   5   4        8.08       16.29      6.11 o
  -4   5   4      114.86      150.90     15.59 o
  -3   5   4      547.43      603.51     18.91 o
  -2   5   4      880.30      807.79     20.81 o
  -1   5   4     3388.24     3554.87     80.68 o
   0   5   4     6401.53     7327.03    171.13 o
   1   5   4      738.75      691.24     19.72 o
   2   5   4      553.50      616.67     18.86 o
   3   5   4     1392.92     1399.89     42.32 o
   4   5   4      599.45      538.70     36.19 o
   5   5   4     2536.93     2209.71    147.02 o
   6   5   4       37.68      121.95     63.40 o
   7   5   4      256.55      258.14     68.90 o
   8   5   4      149.73      175.37     57.90 o
 -10   6   4      168.53      134.06     27.80 o
  -9   6   4       21.18       57.66     18.46 o
  -8   6   4       88.53      105.76     19.45 o
  -7   6   4      298.23      245.22     22.53 o
  -6   6   4      887.20      832.27     66.22 o
  -5   6   4      967.81      834.49     43.08 o
  -4   6   4     1372.62     1136.11     32.23 o
  -3   6   4     1040.79      992.27     27.33 o
  -2   6   4      858.99      799.51     20.68 o
  -1   6   4      298.76      356.42     11.83 o
   0   6   4     1285.48     1370.38     31.58 o
   1   6   4     2602.54     2748.34     64.56 o
   2   6   4      334.47      287.99     12.26 o
   3   6   4     1086.55     1063.10     34.26 o
   4   6   4      434.78      508.26     31.97 o
   5   6   4       96.04       54.74     23.00 o
   6   6   4      144.36      126.68     28.30 o
   7   6   4       14.60       29.84     29.11 o
   8   6   4       83.11      115.06     60.98 o
  -9   7   4       24.09       17.86     20.55 o
  -8   7   4       13.49       30.51     15.97 o
  -7   7   4      287.87      245.63     32.83 o
  -6   7   4       19.43       44.03     11.17 o
  -5   7   4      527.64      500.15     21.56 o
  -4   7   4     1159.72     1097.89     33.49 o
  -3   7   4     2535.52     2203.31     55.85 o
  -2   7   4     1207.77     1142.29     28.10 o
  -1   7   4     1921.26     1828.22     49.34 o
   0   7   4      547.03      654.98     17.37 o
   1   7   4     1120.85     1274.33     29.51 o
   2   7   4      115.76      111.45      8.56 o
   3   7   4       24.57       23.40      7.50 o
   4   7   4      585.35      614.31     29.24 o
   5   7   4      488.88      484.75     29.29 o
   6   7   4       42.36       40.98     17.49 o
   7   7   4      862.05      842.57     63.08 o
   8   7   4        0.02       33.92     50.30 o
  -9   8   4       22.12       37.23     21.58 o
  -8   8   4      572.39      490.29     45.13 o
  -7   8   4       34.06       27.93     17.10 o
  -6   8   4     1616.19     1310.83    110.73 o
  -5   8   4       26.95       12.94      8.78 o
  -4   8   4      779.58      729.39     24.22 o
  -3   8   4        2.00       -1.94      4.21 o
  -2   8   4       93.74       84.42      7.99 o
  -1   8   4       54.74       52.78      7.44 o
   0   8   4      677.07      672.26     21.74 o
   1   8   4      383.83      406.12     14.19 o
   2   8   4      853.64      794.85     23.66 o
   3   8   4       35.79       31.54      8.68 o
   4   8   4      273.52      276.19     20.85 o
   5   8   4       52.21       40.86     16.39 o
   6   8   4       45.28       48.17     18.28 o
   7   8   4        5.15       24.30     25.12 o
   8   8   4       39.65       94.31     45.29 o
  -9   9   4      253.17      208.67     30.90 o
  -8   9   4        3.91       40.42     19.90 o
  -7   9   4      369.83      322.43     32.23 o
  -6   9   4      864.18      746.80     47.68 o
  -5   9   4      434.76      398.62     19.60 o
  -4   9   4      150.41      152.49     11.23 o
  -3   9   4        2.41       -4.59      4.59 o
  -2   9   4     3695.22     3796.52    103.07 o
  -1   9   4       20.89       23.34      6.87 o
   0   9   4        2.33        0.18      7.37 o
   1   9   4     5092.87     5123.52    109.19 o
   2   9   4      158.84      174.64     10.30 o
   3   9   4     2948.73     3021.06     84.79 o
   4   9   4       35.31        7.15     13.52 o
   5   9   4       50.81       55.31     18.18 o
   6   9   4       15.60        6.38     16.66 o
   7   9   4       21.10       12.41     35.42 o
  -9  10   4       14.03       26.20     39.63 o
  -8  10   4       67.22       67.99     23.05 o
  -7  10   4       30.45       26.12     18.31 o
  -6  10   4      719.98      591.82     53.05 o
  -5  10   4      659.86      580.10     51.56 o
  -4  10   4     1020.95      938.47     44.73 o
  -3  10   4      186.54      211.95     24.21 o
  -2  10   4     2764.40     2639.00     73.35 o
  -1  10   4      340.60      309.81     14.87 o
   0  10   4     1534.61     1587.93     47.94 o
   1  10   4       48.56       36.11     12.78 o
   2  10   4       11.52       -7.65     12.33 o
   3  10   4      566.80      490.14     43.19 o
   4  10   4      437.80      475.95     32.32 o
   5  10   4        0.54       -2.31     16.76 o
   6  10   4      395.81      423.75     43.69 o
   7  10   4      117.38      103.09     30.32 o
  -9  11   4        3.03       12.15     22.43 o
  -8  11   4       23.67       26.85     21.25 o
  -7  11   4       36.82       28.69     19.79 o
  -6  11   4       43.55       35.74     18.08 o
  -5  11   4       69.49       48.01     17.58 o
  -4  11   4       77.54       95.88     18.37 o
  -3  11   4     1772.02     1791.12     63.28 o
  -2  11   4      218.67      241.43     14.20 o
  -1  11   4      103.75      110.41     10.97 o
   0  11   4     1230.69     1171.42     40.80 o
   1  11   4      483.99      483.41     27.46 o
   2  11   4      363.89      373.35     25.65 o
   3  11   4      665.49      630.46     49.41 o
   4  11   4      349.34      381.37     40.28 o
   5  11   4      793.52      940.25    125.51 o
   6  11   4       20.39       19.32     31.38 o
   7  11   4      141.29      168.78     48.04 o
  -9  12   4       10.51       25.93     24.98 o
  -8  12   4      555.89      508.45     43.20 o
  -7  12   4        0.27      -15.43     18.12 o
  -6  12   4      208.69      208.16     26.99 o
  -5  12   4        2.68       -7.96     15.38 o
  -4  12   4        6.19      -11.45     11.45 o
  -3  12   4      147.63      136.11     14.33 o
  -2  12   4        3.39        0.46      8.22 o
  -1  12   4      435.95      447.79     19.68 o
   0  12   4     1532.07     1578.77     59.68 o
   1  12   4      666.67      797.74     37.52 o
   2  12   4      378.86      430.32     31.53 o
   3  12   4       93.68       59.44     26.85 o
   4  12   4      642.26      676.01     53.39 o
   5  12   4      211.97      231.08     34.06 o
   6  12   4        1.22       14.75     23.05 o
   7  12   4        2.09       29.73     43.35 o
  -8  13   4       23.97       25.60     22.43 o
  -7  13   4        2.18        8.59     20.03 o
  -6  13   4        1.70       17.07     18.41 o
  -5  13   4        7.19       17.88     17.35 o
  -4  13   4        4.44      -11.67     11.67 o
  -3  13   4     1404.89     1522.94     56.02 o
  -2  13   4      250.64      251.16     18.40 o
  -1  13   4      129.79      129.96     19.00 o
   0  13   4      210.71      205.66     18.75 o
   1  13   4      446.41      447.17     37.54 o
   2  13   4       75.06       89.47     20.09 o
   3  13   4      499.72      549.34     74.56 o
   4  13   4        1.44       -8.53     22.76 o
   5  13   4      189.89      219.91     34.44 o
   6  13   4       16.23       50.99     72.14 o
  -8  14   4       27.28       35.84     23.80 o
  -7  14   4      163.28      145.76     28.63 o
  -6  14   4        1.16      -14.38     19.09 o
  -5  14   4       16.84       19.06     18.36 o
  -4  14   4      869.88      797.92     39.14 o
  -3  14   4       16.42       12.21     13.02 o
  -2  14   4     1578.26     1716.88    107.07 o
  -1  14   4      174.09      195.05     18.46 o
   0  14   4       11.52       -6.61     12.28 o
   1  14   4      342.83      379.74     29.86 o
   2  14   4       92.37       68.36     19.34 o
   3  14   4      317.42      309.37     97.53 o
   4  14   4        1.30       -4.01     26.53 o
   5  14   4       31.88       32.44     25.88 o
   6  14   4      356.13      450.41     47.68 o
  -8  15   4       26.91       49.73     26.69 o
  -7  15   4       34.37       38.55     22.43 o
  -6  15   4      329.56      396.12     38.96 o
  -5  15   4        1.08      -13.91     13.91 o
  -4  15   4       36.08       35.42     18.95 o
  -3  15   4       73.57       36.88     26.20 o
  -2  15   4       29.15       15.53     25.23 o
  -1  15   4        1.45      -12.02     12.02 o
   0  15   4      228.52      210.27     23.67 o
   1  15   4      360.03      425.58     31.70 o
   2  15   4      190.62      195.63     24.93 o
   3  15   4      439.85      591.16    141.68 o
   4  15   4        3.72       32.76     42.38 o
   5  15   4       65.41       73.53     48.20 o
   6  15   4        6.74       87.20     71.33 o
  -7  16   4        7.71       12.76     23.28 o
  -6  16   4       80.74       87.00     25.01 o
  -5  16   4      131.97      171.20     24.59 o
  -4  16   4      177.61      158.83     31.70 o
  -3  16   4       14.18      -13.91     23.94 o
  -2  16   4       74.17       25.88     27.50 o
  -1  16   4      884.44      896.44     51.80 o
   0  16   4      225.55      221.85     26.71 o
   1  16   4      369.38      407.66     60.52 o
   2  16   4      365.37      456.31     73.78 o
   3  16   4        6.43       39.26     33.16 o
   4  16   4      624.87      794.08    125.99 o
   5  16   4      136.26      173.24     35.25 o
  -7  17   4       10.32       11.97     44.96 o
  -5  17   4      267.43      316.04     38.49 o
  -4  17   4      277.38      219.64     38.17 o
  -3  17   4      983.76     1067.48     81.52 o
  -2  17   4        9.51       -5.18     27.82 o
  -1  17   4      312.58      376.21     46.90 o
   0  17   4     1080.39     1218.12     65.76 o
   1  17   4       18.18       -9.80     20.49 o
   2  17   4      144.67      321.86     70.52 o
   3  17   4      127.17      131.52     98.50 o
   4  17   4      183.61      280.43    102.22 o
   5  17   4      246.79      367.81    122.60 o
  -5  18   4      302.49      334.48     42.05 o
  -4  18   4      921.07     1083.33     83.46 o
  -3  18   4       38.58       17.79     30.08 o
  -2  18   4      189.00      191.50     36.23 o
  -1  18   4       30.41       -6.47     29.44 o
   0  18   4       70.83       62.14     23.30 o
   1  18   4        6.58        0.55     21.45 o
   2  18   4      468.48      503.66     59.20 o
   3  18   4       44.62       54.99     32.35 o
   4  18   4      157.65      258.38     84.75 o
  -6  19   4        2.39      -26.53     26.53 o
  -5  19   4       77.79       58.87     31.38 o
  -4  19   4       11.14       11.97     31.05 o
  -3  19   4        7.86      -11.97     31.38 o
  -2  19   4       13.65      -16.50     30.41 o
  -1  19   4      140.22      172.41     39.14 o
   0  19   4       95.66      113.66     26.69 o
   1  19   4      517.81      685.41     49.37 o
   2  19   4       30.90       17.47     31.05 o
   3  19   4      688.09      872.75     81.52 o
   4  19   4        2.37      -31.05     31.05 o
  -5  20   4       28.45       30.41     32.99 o
  -4  20   4      280.38      369.74     48.20 o
  -3  20   4       11.84      -10.35     32.99 o
  -2  20   4       70.56       50.14     34.94 o
  -1  20   4        2.83        6.15     33.97 o
   0  20   4      150.33      125.83     39.46 o
   1  20   4        8.74       -0.83     23.74 o
   2  20   4      410.83      388.82     56.29 o
   3  20   4        0.01       28.14     35.26 o
  -4  21   4       82.04       58.87     35.58 o
  -3  21   4       70.88       81.19     38.17 o
  -2  21   4       24.75       45.61     37.85 o
  -1  21   4      261.45      277.22     49.49 o
   0  21   4      122.86      100.28     41.08 o
   1  21   4        8.90      -23.94     32.99 o
   2  21   4        4.60      -31.38     31.38 o
  -3  22   4       82.94       80.87     40.11 o
  -2  22   4       60.35       90.90     43.35 o
  -1  22   4      196.04      248.11     50.14 o
   0  22   4      127.13      180.50     48.52 o
  -9   0   5      558.25      467.10     72.46 o
  -7   0   5      856.39      685.45     78.93 o
  -5   0   5     3352.20     3077.91    142.31 o
  -3   0   5      516.24      602.80     21.28 o
  -1   0   5     6381.50     8943.76    262.50 o
   1   0   5     1135.25     1583.14     56.54 o
   3   0   5     2995.38     3342.25    157.73 o
   5   0   5     1708.18     1444.98    157.21 o
   7   0   5      289.77      410.49     80.55 o
 -10   1   5      197.76      262.88     46.60 o
  -9   1   5       12.66      221.81     39.96 o
  -8   1   5      112.29      207.47     36.37 o
  -7   1   5      176.96      329.28     40.48 o
  -6   1   5     1635.70     1451.79     60.40 o
  -5   1   5        0.77      567.69     28.52 o
  -4   1   5      160.18      237.86      8.55 o
  -3   1   5      288.17      616.66     36.30 o
  -2   1   5     1649.48     1693.67     39.10 o
  -1   1   5        7.15       -3.89      6.86 o
   0   1   5     2946.12     4870.97    115.87 o
   1   1   5     1835.87     2524.82     58.21 o
   2   1   5     2794.53     3449.75     83.58 o
   3   1   5      523.40      591.39     38.61 o
   4   1   5       62.91       83.72     46.07 o
   5   1   5       38.21      170.43     48.68 o
   6   1   5     1310.80     1300.56    103.83 o
   7   1   5      131.74      181.82     45.29 o
   8   1   5      356.05      387.58     57.18 o
 -10   2   5       12.22      141.74     39.57 o
  -9   2   5      368.55      395.41     35.48 o
  -8   2   5       98.21      159.27     19.35 o
  -7   2   5      466.76      388.70     29.32 o
  -6   2   5       13.13      416.17     30.81 o
  -5   2   5      838.90      910.14     39.86 o
  -4   2   5      852.43      744.69     20.41 o
  -3   2   5     4439.76     4229.28     86.54 o
  -2   2   5     1381.13     1506.10     36.45 o
  -1   2   5     8812.50    10883.09    251.89 o
   0   2   5     1228.73     1579.62     40.86 o
   1   2   5     5056.21     6787.70    147.86 o
   2   2   5      354.43      412.01     17.73 o
   3   2   5      326.62      428.99     33.10 o
   4   2   5      248.73      375.05     57.25 o
   5   2   5        8.77       62.91     42.74 o
   6   2   5      370.38      574.31    126.64 o
   7   2   5      107.11      217.62     46.39 o
   8   2   5        0.87      174.44     44.79 o
 -10   3   5      141.00      145.09     23.76 o
  -9   3   5      250.56      339.43     29.16 o
  -8   3   5      387.12      373.65     44.37 o
  -7   3   5      267.52      262.79     23.21 o
  -6   3   5     1369.13     1156.93     71.89 o
  -4   3   5      381.29      393.05     14.68 o
  -3   3   5      455.71      586.88     28.62 o
  -2   3   5       18.23       19.72      4.35 o
  -1   3   5        0.66       -4.41      4.41 o
   0   3   5      246.75      306.91     13.44 o
   1   3   5       80.29      103.67      8.27 o
   2   3   5     3682.43     4277.61    104.47 o
   3   3   5        0.98      -11.95     11.95 o
   4   3   5     4942.68     4538.77    273.21 o
   5   3   5      343.13      319.18     54.92 o
   6   3   5     1279.34     1180.69     95.35 o
   7   3   5        9.80      116.63     40.56 o
   8   3   5      172.25      260.46     49.61 o
 -10   4   5      126.80      148.10     23.82 o
  -9   4   5       36.55      110.00     20.19 o
  -8   4   5      180.28      190.96     21.14 o
  -7   4   5      306.05      281.15     24.76 o
  -6   4   5       42.33      123.03     17.21 o
  -5   4   5     5060.37     4299.82    119.07 o
  -4   4   5      323.83      333.71     14.61 o
  -3   4   5     1692.32     1573.00     37.58 o
  -2   4   5       73.98       98.76      6.14 o
  -1   4   5      176.23      188.32      9.34 o
   0   4   5      608.22      674.53     20.90 o
   1   4   5      853.59      909.86     26.23 o
   2   4   5      345.22      399.18     17.81 o
   3   4   5     3780.43     4092.47    133.72 o
   4   4   5      151.29      203.26     26.92 o
   5   4   5     1057.94     1012.09    146.05 o
   6   4   5      297.10      510.82    133.76 o
   7   4   5      138.19      216.66     48.85 o
 -10   5   5      267.68      300.62     30.79 o
  -9   5   5       99.94       79.79     20.76 o
  -8   5   5       54.55       39.63     16.05 o
  -7   5   5      403.79      356.28     27.05 o
  -6   5   5      205.76      241.88     16.84 o
  -5   5   5     1210.88     1370.07     70.63 o
  -4   5   5      966.84      840.44     27.44 o
  -3   5   5       34.54       20.60      5.22 o
  -2   5   5     2882.06     2668.66     61.81 o
  -1   5   5      239.34      270.69     11.71 o
   0   5   5     3010.65     3403.65     82.36 o
   1   5   5        1.04       -5.91      5.91 o
   2   5   5      218.03      274.12     16.36 o
   3   5   5      699.80      733.02     43.41 o
   4   5   5      211.13      157.71     28.71 o
   5   5   5      337.73      314.72     53.33 o
   6   5   5      640.93      699.59    125.99 o
   7   5   5       75.23      113.54     60.81 o
 -10   6   5       27.15       93.87     22.07 o
  -9   6   5      219.54      236.74     31.40 o
  -8   6   5       33.12       51.04     16.43 o
  -7   6   5      166.28      178.18     20.96 o
  -6   6   5      327.00      336.96     33.40 o
  -5   6   5     1128.10     1028.02     38.14 o
  -4   6   5        0.23       -4.69      5.70 o
  -3   6   5     2377.16     2289.07     57.73 o
  -2   6   5       11.84        5.82      4.44 o
  -1   6   5     1689.63     1698.94     42.81 o
   0   6   5     2366.34     2550.50     60.48 o
   1   6   5     2063.02     2239.20     55.21 o
   2   6   5      991.06     1002.63     31.61 o
   3   6   5      200.47      198.94     18.10 o
   4   6   5      912.38      952.27     63.27 o
   5   6   5       29.84       55.36     24.27 o
   6   6   5      150.12      169.50     68.58 o
   7   6   5      193.46      215.72     35.85 o
  -9   7   5       39.84       48.09     18.97 o
  -8   7   5      897.75      741.56     63.93 o
  -7   7   5        3.54        1.00     14.22 o
  -6   7   5      649.69      612.74     47.16 o
  -5   7   5      658.61      682.94     27.85 o
  -4   7   5       73.70       57.15      8.15 o
  -3   7   5       20.01       34.84      5.92 o
  -2   7   5        7.47        0.40      4.49 o
  -1   7   5       25.05       28.45      5.39 o
   0   7   5      562.50      530.89     16.04 o
   1   7   5     1054.72     1190.08     32.42 o
   2   7   5      501.37      508.22     20.51 o
   3   7   5       46.90       30.24     12.96 o
   4   7   5     1049.18     1003.88     49.62 o
   5   7   5       37.03       42.15     24.96 o
   6   7   5      403.05      446.81     45.32 o
   7   7   5       67.83       80.97     30.58 o
  -9   8   5       33.65       56.50     32.19 o
  -8   8   5       65.29       88.51     31.18 o
  -7   8   5       95.49      112.79     26.97 o
  -6   8   5        5.26       -3.26     14.16 o
  -5   8   5      307.93      271.19     16.63 o
  -4   8   5     1023.75      937.55     33.69 o
  -3   8   5     2783.84     2568.96     74.54 o
  -2   8   5      146.57      175.53     12.82 o
  -1   8   5     2298.69     2429.05     68.91 o
   0   8   5     1821.89     1816.82     46.72 o
   1   8   5     1203.81     1292.82     34.61 o
   2   8   5      125.60      123.17     11.52 o
   3   8   5        4.08       -8.02      9.50 o
   4   8   5      226.45      201.67     22.64 o
   5   8   5      132.21       90.67     20.89 o
   6   8   5      243.57      263.39     36.73 o
   7   8   5       92.97      157.21     67.61 o
  -9   9   5      220.81      190.13     30.83 o
  -8   9   5      120.59       89.64     33.32 o
  -7   9   5       13.86       -2.69     17.29 o
  -6   9   5      466.33      307.81     30.82 o
  -5   9   5        1.77       16.78     15.91 o
  -4   9   5      368.20      306.43     28.28 o
  -3   9   5      489.66      433.35     16.49 o
  -2   9   5      844.22      844.34     28.47 o
  -1   9   5        7.02        2.74      7.79 o
   0   9   5      534.66      504.82     21.85 o
   1   9   5      753.55      785.34     25.76 o
   2   9   5      121.30      125.90     17.38 o
   3   9   5      463.20      418.67     42.35 o
   4   9   5       53.99       66.28     59.20 o
   5   9   5      408.87      406.22     42.63 o
   6   9   5        1.87       21.96     25.45 o
   7   9   5       87.01       97.69     68.90 o
  -9  10   5        9.97       23.84     23.48 o
  -8  10   5      326.06      262.13     31.46 o
  -7  10   5      789.40      700.34     48.22 o
  -6  10   5      780.89      637.90     44.59 o
  -5  10   5      187.53      182.69     23.99 o
  -4  10   5      212.81      195.07     16.79 o
  -3  10   5      486.94      481.72     23.99 o
  -2  10   5        4.37        0.56      8.11 o
  -1  10   5        1.60       -7.71      7.71 o
   0  10   5      130.69      143.49     12.97 o
   1  10   5     1206.69     1224.79     46.59 o
   2  10   5        8.86      -11.40     12.46 o
   3  10   5      935.74      965.69     95.59 o
   4  10   5       43.05       50.28     25.78 o
   5  10   5      669.48      705.01     55.72 o
   6  10   5      145.68      164.48     33.76 o
   7  10   5      340.44      404.67     90.90 o
  -9  11   5        3.57       12.09     23.75 o
  -8  11   5       88.28       75.66     24.55 o
  -7  11   5       19.16       29.39     20.57 o
  -6  11   5      219.82      209.95     31.05 o
  -5  11   5       23.28       15.03     17.05 o
  -4  11   5      311.35      293.48     30.78 o
  -3  11   5      527.35      473.93     27.29 o
  -2  11   5      743.48      752.58     32.54 o
  -1  11   5       54.59       57.78     11.38 o
   0  11   5        1.92       -5.34     12.72 o
   1  11   5     2134.40     2089.25     79.42 o
   2  11   5      658.96      708.92     42.43 o
   3  11   5      400.41      401.43     48.52 o
   4  11   5     2410.70     2397.20    130.75 o
   5  11   5        2.16      -10.51     22.00 o
   6  11   5       17.56       16.27     25.66 o
  -8  12   5       75.05       23.53     22.64 o
  -7  12   5        9.98       -4.19     20.54 o
  -6  12   5      110.27      103.86     23.28 o
  -5  12   5        9.75      -13.31     16.81 o
  -4  12   5        0.01        0.30     12.31 o
  -3  12   5     2122.27     2118.17     85.11 o
  -2  12   5      491.42      467.53     27.79 o
  -1  12   5      921.31      967.45     42.36 o
   0  12   5       63.73       53.83     17.52 o
   1  12   5      118.41      145.16     21.35 o
   2  12   5       79.26       50.97     19.47 o
   3  12   5        3.33       14.05     24.83 o
   4  12   5      117.25      123.66     35.26 o
   5  12   5      131.01      186.47     34.65 o
   6  12   5       73.58       59.53     41.08 o
  -8  13   5       59.21       34.06     24.24 o
  -7  13   5       16.69       30.30     22.20 o
  -6  13   5       14.54        8.47     27.82 o
  -5  13   5      645.29      614.22     44.14 o
  -4  13   5      420.93      418.18     26.80 o
  -3  13   5       86.48       84.27     15.08 o
  -2  13   5      332.86      381.52     38.31 o
  -1  13   5      194.52      203.39     26.02 o
   0  13   5        7.20        0.49     16.07 o
   1  13   5      214.38      168.11     31.44 o
   2  13   5        1.87        1.11     18.11 o
   3  13   5       13.32      -13.00     25.80 o
   4  13   5      783.32      769.94     93.00 o
   5  13   5        2.32       39.64     46.10 o
   6  13   5       60.77      214.79     76.66 o
  -8  14   5       55.72       84.89     65.34 o
  -7  14   5      630.87      629.40     49.08 o
  -6  14   5       12.04       19.89     19.95 o
  -5  14   5      157.83      140.39     24.91 o
  -4  14   5        8.85        0.42     13.98 o
  -3  14   5      254.03      248.09     24.01 o
  -2  14   5      139.66      138.36     26.84 o
  -1  14   5      468.03      430.89     50.62 o
   0  14   5        2.18      -16.81     16.81 o
   1  14   5       10.87      -17.29     17.29 o
   2  14   5      216.56      222.13     38.30 o
   3  14   5      306.64      325.64     55.48 o
   4  14   5      136.29      162.89     48.20 o
   5  14   5      373.89      402.24     70.36 o
   6  14   5      108.83       93.49     55.31 o
  -7  15   5       30.99       37.82     23.93 o
  -6  15   5       11.33       33.80     21.47 o
  -5  15   5       85.34       54.70     16.53 o
  -4  15   5      324.05      308.60     38.17 o
  -3  15   5      413.13      375.88     43.99 o
  -2  15   5     1176.69     1259.63     90.57 o
  -1  15   5       87.85       53.84     27.40 o
   0  15   5      429.43      473.16     39.86 o
   1  15   5      287.58      305.07     31.48 o
   2  15   5       45.43        7.63     25.12 o
   3  15   5      104.63      237.43     79.25 o
   4  15   5       54.59      102.50     64.53 o
   5  15   5       45.92       59.18     69.55 o
  -7  16   5       12.43       32.16     24.44 o
  -6  16   5      108.44      144.22     27.55 o
  -4  16   5       33.22       -3.56     24.91 o
  -3  16   5      786.89      820.34     68.25 o
  -2  16   5      157.04      128.42     33.32 o
  -1  16   5     1070.98     1199.14     89.93 o
   0  16   5      193.41      195.01     27.67 o
   1  16   5      197.75      195.74     26.53 o
   2  16   5      519.94      584.10     82.49 o
   3  16   5      143.67       97.67    115.81 o
   4  16   5        3.51       68.54    102.54 o
   5  16   5      103.40      245.20     77.31 o
  -7  17   5      176.62      219.97     58.23 o
  -5  17   5        1.30      -20.06     27.50 o
  -4  17   5       12.81       -7.76     27.17 o
  -3  17   5      143.25      129.71     33.97 o
  -2  17   5        8.28        4.21     28.47 o
  -1  17   5       62.56       25.55     31.38 o
   0  17   5      272.36      296.08     32.12 o
   1  17   5      227.03      154.89     27.94 o
   2  17   5       37.73       69.41     53.54 o
   3  17   5        4.29       32.43    114.67 o
   4  17   5      435.30      544.19    115.00 o
  -5  18   5       74.07      109.66     32.99 o
  -4  18   5        0.97      -25.88     29.44 o
  -3  18   5       39.79       32.35     30.08 o
  -2  18   5       31.97       15.53     32.67 o
  -1  18   5       98.38       56.29     34.29 o
   0  18   5        3.94       26.85     35.26 o
   1  18   5      132.09      109.29     35.10 o
   2  18   5       42.09       14.56     31.05 o
   3  18   5      655.74      585.82     67.61 o
   4  18   5        0.92       37.58     80.38 o
  -5  19   5        4.09      -19.09     28.47 o
  -4  19   5        1.61       -4.21     32.67 o
  -3  19   5       79.40      111.60     36.55 o
  -2  19   5      199.34      224.17     41.41 o
  -1  19   5       17.29        8.73     34.94 o
   0  19   5      479.15      661.84     69.87 o
   1  19   5        9.55       -9.46     40.27 o
   2  19   5      249.00      284.98     50.79 o
   3  19   5       65.28       28.14     35.91 o
  -5  20   5      120.76      107.39     34.94 o
  -4  20   5        3.23      -10.67     34.29 o
  -3  20   5      122.98      125.51     40.43 o
  -2  20   5        6.00        2.26     33.32 o
  -1  20   5       17.46      -22.64     33.97 o
   0  20   5       69.56       77.31     41.41 o
   1  20   5      156.33      145.24     46.90 o
   2  20   5       13.66      -16.50     35.26 o
  -4  21   5      123.29      134.57     41.41 o
  -3  21   5        9.86      -10.67     36.23 o
  -2  21   5       24.89       -4.53     36.55 o
  -1  21   5        3.52      -33.97     35.58 o
   0  21   5       49.04       22.00     39.46 o
  -2  22   5       69.47      101.57     43.99 o
  -1  22   5      229.52      323.16     55.96 o
   0  22   5        0.06      -15.20     39.46 o
 -10   0   6      686.41      728.47     98.01 o
  -8   0   6      109.61      259.75     58.23 o
  -6   0   6        1.52      500.39     69.87 o
  -4   0   6      633.95      705.64     28.56 o
  -2   0   6     3997.43     4593.33    161.18 o
   0   0   6     3346.20     5645.61    279.72 o
   2   0   6     4787.12     5521.81    201.78 o
   4   0   6       79.18      152.36     74.40 o
   6   0   6        1.72      171.77     73.11 o
 -10   1   6       61.07      315.98     96.23 o
  -9   1   6       35.34       92.19     33.62 o
  -8   1   6      546.34      466.09     52.89 o
  -7   1   6       90.31      149.65     17.94 o
  -6   1   6      449.58      847.24     56.05 o
  -5   1   6     6432.65     6102.06    178.06 o
  -4   1   6       40.02      337.88     15.89 o
  -3   1   6     2297.73     2434.33     52.74 o
  -2   1   6     1680.60     2227.66     66.53 o
  -1   1   6      600.83      809.21     23.58 o
   0   1   6      248.30      386.52     16.31 o
   1   1   6     1452.69     1986.46     48.03 o
   2   1   6      332.29      497.94     40.15 o
   3   1   6     1472.64     1470.55    121.79 o
   4   1   6       38.17      177.23     66.64 o
   5   1   6      199.78      281.30     59.21 o
   6   1   6      187.15      209.20     53.03 o
   7   1   6       97.92      214.85     49.99 o
 -10   2   6        5.43      104.81     38.31 o
  -9   2   6        2.73      170.13     55.80 o
  -8   2   6        6.59      152.12     20.04 o
  -7   2   6       13.45      103.10     25.33 o
  -6   2   6     3089.45     2666.34    115.01 o
  -5   2   6      159.42     1372.74    144.99 o
  -4   2   6     2392.12     2353.97     56.09 o
  -3   2   6      188.70      226.26     17.00 o
  -2   2   6     2269.39     2617.43     64.32 o
  -1   2   6     1750.68     2070.81     52.44 o
   0   2   6       59.62       94.56      8.84 o
   1   2   6      134.71      198.07     12.23 o
   2   2   6     3510.91     3876.92     97.77 o
   3   2   6      541.41      607.70     51.49 o
   4   2   6     2539.43     2365.31    162.15 o
   5   2   6      557.72      533.56     70.30 o
   6   2   6      655.17      721.85     80.15 o
   7   2   6       27.86      143.09     46.03 o
 -10   3   6        8.09      152.35     76.34 o
  -9   3   6      735.87      656.22     41.00 o
  -8   3   6        0.06       15.49     19.22 o
  -7   3   6      790.02      686.84     47.83 o
  -6   3   6      880.47     1122.66     61.35 o
  -5   3   6       14.15       20.40     11.75 o
  -4   3   6        0.65       36.99      9.38 o
  -3   3   6       27.41       33.99      6.76 o
  -2   3   6     1738.22     1932.89     48.72 o
  -1   3   6      768.62      809.97     24.18 o
   0   3   6       12.29       11.30      6.51 o
   1   3   6     2124.49     2489.71     61.33 o
   2   3   6       14.52       -5.22      9.88 o
   3   3   6       77.28       86.11     19.97 o
   4   3   6     1791.67     1736.42    184.06 o
   5   3   6      215.20      305.94     59.13 o
   6   3   6       66.42      189.63     49.54 o
   7   3   6       75.22      235.56     49.49 o
 -10   4   6      597.48      525.14     39.21 o
  -9   4   6      174.26      376.32     31.89 o
  -8   4   6      245.06      208.07     23.81 o
  -7   4   6      190.92      244.43     23.48 o
  -6   4   6      164.18      233.73     34.54 o
  -5   4   6        0.24       14.52      7.65 o
  -4   4   6        2.09       -2.00      5.28 o
  -3   4   6     2409.83     2261.67     56.47 o
  -2   4   6     2599.54     2643.13     64.84 o
  -1   4   6       31.11       38.74      6.59 o
   0   4   6     4372.71     5059.73    134.53 o
   1   4   6        2.78       -5.86      7.31 o
   2   4   6     2376.24     2584.77     91.33 o
   3   4   6      581.68      570.70     37.00 o
   4   4   6      127.88      150.64     52.39 o
   5   4   6      157.49      191.58     52.66 o
   6   4   6       99.90      227.86     50.75 o
   7   4   6       43.41      217.70     72.78 o
 -10   5   6        0.05      108.28     22.61 o
  -9   5   6      278.71      325.30     41.83 o
  -8   5   6       28.63       47.03     17.66 o
  -7   5   6      424.11      473.05     52.71 o
  -6   5   6      397.10      348.47     29.09 o
  -5   5   6      888.92      830.39     42.86 o
  -4   5   6        4.12       -3.39      5.69 o
  -3   5   6     1426.91     1361.15     39.27 o
  -2   5   6      224.06      191.58     10.52 o
  -1   5   6     1322.68     1323.83     37.55 o
   0   5   6     2035.72     2228.41     57.43 o
   1   5   6        2.05       -3.50      8.29 o
   2   5   6      250.22      277.77     18.72 o
   3   5   6      137.57      168.99     22.69 o
   4   5   6      636.41      636.72     46.69 o
   5   5   6      881.67      937.64     89.41 o
   6   5   6      115.95      185.90     47.16 o
   7   5   6     1946.39     1365.08    156.24 o
  -9   6   6      340.99      413.24     75.59 o
  -8   6   6       38.48       44.91     18.82 o
  -7   6   6      770.49      725.60     81.97 o
  -6   6   6      209.06      176.93     17.15 o
  -5   6   6      306.54      331.51     18.71 o
  -4   6   6     1088.84      967.44     36.84 o
  -3   6   6        3.26       -5.61      5.85 o
  -2   6   6     1715.93     1712.06     50.78 o
  -1   6   6       73.01       72.98      8.02 o
   0   6   6      966.29     1114.91     32.13 o
   1   6   6     1410.14     1380.87     39.02 o
   2   6   6      570.07      642.56     29.74 o
   3   6   6      175.30      117.72     21.84 o
   4   6   6     1058.58      999.98     68.29 o
   5   6   6       33.81       57.90     69.87 o
   6   6   6      828.52      821.31    121.30 o
   7   6   6      121.91      239.05     75.37 o
  -9   7   6      733.76      671.44     56.09 o
  -8   7   6       56.70       27.41     18.59 o
  -7   7   6      194.34      190.09     23.26 o
  -6   7   6       35.98       16.87     15.14 o
  -5   7   6      176.66      123.72     14.35 o
  -4   7   6       10.78        3.32      7.09 o
  -3   7   6     1542.48     1447.11     43.18 o
  -2   7   6       71.78       64.49      7.93 o
  -1   7   6     2538.75     2515.60     66.12 o
   0   7   6      337.79      316.06     15.22 o
   1   7   6      264.64      312.62     17.13 o
   2   7   6      281.72      303.14     19.05 o
   3   7   6       47.51       24.41     17.63 o
   4   7   6      218.93      169.59     31.57 o
   5   7   6      321.58      314.11     39.43 o
   6   7   6       34.52      124.22     72.46 o
   7   7   6        3.92      125.19     68.25 o
  -9   8   6      250.82      271.83     33.80 o
  -8   8   6       47.28       33.41     18.41 o
  -7   8   6       62.23       38.83     17.14 o
  -6   8   6      121.08      109.90     19.53 o
  -5   8   6       44.59       45.22     18.30 o
  -4   8   6     1434.99     1346.25     63.34 o
  -3   8   6      306.15      291.46     16.76 o
  -2   8   6     3017.12     3051.80     93.54 o
  -1   8   6       49.95       35.35      6.84 o
   0   8   6     1559.71     1605.95     46.22 o
   1   8   6     2899.82     2986.12    101.87 o
   2   8   6       23.32       21.76     16.06 o
   3   8   6      162.23      124.59     43.51 o
   4   8   6     1076.19     1065.03     72.53 o
   5   8   6      334.64      275.92     39.39 o
   6   8   6      367.16      355.18     89.93 o
  -9   9   6       80.06       78.48     26.03 o
  -8   9   6       89.68       57.48     22.22 o
  -7   9   6     1130.38      849.35    123.73 o
  -6   9   6       98.51      105.73     19.95 o
  -5   9   6      795.93      761.29     51.43 o
  -4   9   6       73.90       81.34     14.09 o
  -3   9   6      895.71      874.60     40.69 o
  -2   9   6      211.38      201.20     18.51 o
  -1   9   6      379.05      366.78     24.13 o
   0   9   6      261.52      246.63     17.44 o
   1   9   6      665.59      671.24     40.69 o
   2   9   6      205.96      207.74     29.80 o
   3   9   6      494.47      505.25     55.15 o
   4   9   6      121.33      109.92     30.41 o
   5   9   6      712.03      666.17     57.28 o
   6   9   6       11.30       32.53     27.36 o
  -9  10   6        1.00        1.88     23.17 o
  -8  10   6      395.79      325.43     36.59 o
  -7  10   6      100.91       71.24     22.01 o
  -6  10   6      313.65      226.92     28.75 o
  -5  10   6       61.80       45.61     19.32 o
  -4  10   6      179.37      186.32     17.43 o
  -3  10   6      223.16      193.00     17.72 o
  -2  10   6      365.39      342.42     28.35 o
  -1  10   6      103.44       82.93     13.75 o
   0  10   6     1560.37     1472.03     66.56 o
   1  10   6      260.20      244.83     21.54 o
   2  10   6     1396.87     1459.48     74.63 o
   3  10   6      102.16       73.77     28.45 o
   4  10   6      243.65      275.17     37.48 o
   5  10   6       10.64       11.81     24.64 o
   6  10   6      101.23       76.36     48.36 o
  -8  11   6      232.77      253.23     33.31 o
  -7  11   6      511.76      456.07     41.15 o
  -6  11   6      280.52      263.59     30.87 o
  -5  11   6      279.30      238.34     28.84 o
  -4  11   6       26.48        6.90     12.97 o
  -3  11   6       20.82       30.49     13.36 o
  -2  11   6       35.28       19.30     15.32 o
  -1  11   6        9.75       -3.59     13.87 o
   0  11   6      188.87      177.27     27.37 o
   1  11   6     1097.79     1096.13     55.65 o
   2  11   6       14.94        4.97     19.08 o
   3  11   6      684.60      649.60     89.12 o
   4  11   6      136.04      115.56     31.78 o
   5  11   6       24.83       16.71     24.60 o
   6  11   6       28.96      144.27     81.84 o
  -8  12   6      130.65      125.21     28.93 o
  -7  12   6        2.36       10.13     20.62 o
  -6  12   6      682.21      627.31     46.11 o
  -5  12   6        9.10        7.36     19.01 o
  -4  12   6      250.88      233.20     20.55 o
  -3  12   6      321.90      313.94     23.79 o
  -2  12   6      135.84      131.59     30.57 o
  -1  12   6        0.74       21.12     24.21 o
   0  12   6     1239.08     1307.58     67.23 o
   1  12   6      387.36      367.12     30.50 o
   2  12   6       21.14      -13.90     19.31 o
   3  12   6      110.17       99.23     29.68 o
   4  12   6      155.71      190.96     49.01 o
   5  12   6       77.88       70.87     59.84 o
   6  12   6      615.99      799.96    120.66 o
  -8  13   6       78.27       75.62     26.13 o
  -7  13   6      130.61      120.83     26.89 o
  -6  13   6       33.05        8.03     19.68 o
  -5  13   6      181.33      154.90     26.30 o
  -4  13   6        0.56        3.21     14.11 o
  -3  13   6       98.03       72.76     16.39 o
  -2  13   6      346.22      388.45     67.61 o
  -1  13   6      152.87      159.73     30.84 o
   0  13   6      409.89      427.69     33.72 o
   1  13   6      204.84      192.81     24.82 o
   2  13   6        0.40      -20.29     20.29 o
   3  13   6      305.97      330.39     41.99 o
   4  13   6       38.43       39.26     43.83 o
   5  13   6       11.36      139.10     82.49 o
  -8  14   6       96.91       93.14     28.21 o
  -7  14   6      107.60       53.45     23.81 o
  -6  14   6        1.27       -0.80     20.27 o
  -5  14   6        8.55       11.15     20.39 o
  -4  14   6       71.27       73.36     19.43 o
  -3  14   6        1.40        8.41     24.91 o
  -2  14   6      186.70      199.18     57.42 o
  -1  14   6       40.64       23.17     27.01 o
   0  14   6     2543.66     2771.03    148.28 o
   1  14   6      196.53      201.46     41.87 o
   2  14   6      330.56      372.97     43.39 o
   3  14   6       56.83       11.07     26.62 o
   4  14   6       77.39       79.88     60.49 o
   5  14   6       18.62       12.97     54.99 o
  -7  15   6       90.40      123.09     29.00 o
  -6  15   6       42.41       40.94     23.34 o
  -5  15   6      420.56      448.86     41.50 o
  -4  15   6       49.53       60.81     27.50 o
  -3  15   6      470.38      449.31     49.49 o
  -2  15   6        0.68      -11.65     27.50 o
  -1  15   6      473.58      559.53     51.14 o
   0  15   6      128.98      115.23     33.08 o
   1  15   6       94.34       82.03     23.38 o
   2  15   6        1.66       26.25     26.71 o
   3  15   6        7.19       23.13     40.11 o
   4  15   6       40.71       97.03     53.05 o
  -7  16   6       14.77       -5.80     23.85 o
  -5  16   6       16.32       29.11     26.20 o
  -4  16   6      648.19      658.28     60.49 o
  -3  16   6      106.80       86.05     30.41 o
  -2  16   6      324.57      343.21     44.32 o
  -1  16   6        0.53      -28.47     28.47 o
   0  16   6       32.99       50.22     44.48 o
   1  16   6       93.96       99.71     43.78 o
   2  16   6       28.74       57.51     42.21 o
   3  16   6      317.66      339.54    111.76 o
   4  16   6      102.47      241.96     89.93 o
  -5  17   6        0.75      -26.85     26.85 o
  -4  17   6       90.11       87.02     33.97 o
  -3  17   6        9.16      -28.79     28.79 o
  -2  17   6      274.83      283.04     44.32 o
  -1  17   6      263.53      252.31     44.32 o
   0  17   6       12.77      -32.35     32.35 o
   1  17   6      517.27      664.18    142.17 o
   2  17   6      174.01      221.35    108.53 o
   3  17   6        2.57       60.26     90.25 o
   4  17   6       16.29      149.77     82.16 o
  -5  18   6       46.54       33.64     30.41 o
  -4  18   6       25.90       36.88     31.05 o
  -3  18   6       81.69       87.66     35.91 o
  -2  18   6      113.40       65.67     34.61 o
  -1  18   6      324.91      340.62     51.11 o
   0  18   6      236.58      275.28     49.82 o
   1  18   6      106.49       96.40     42.70 o
   2  18   6      146.48      159.15     43.35 o
   3  18   6      108.53      176.27    163.03 o
  -5  19   6      354.36      395.94     50.46 o
  -4  19   6       32.94       15.20     32.99 o
  -3  19   6       40.58       34.61     34.29 o
  -2  19   6       28.72       52.73     36.88 o
  -1  19   6       17.85      -34.61     34.61 o
   0  19   6       13.50        3.56     37.85 o
   1  19   6        9.29       -7.76     41.08 o
  -4  20   6       15.46      -33.97     33.97 o
  -3  20   6      427.96      469.37     57.26 o
  -2  20   6      229.76      303.42     50.46 o
  -1  20   6        2.59      -20.06     38.17 o
   0  20   6       32.31      -12.29     40.11 o
  -2  21   6        8.96       -5.82     38.17 o
  -1  21   6      303.61      452.87     62.11 o
   0  21   6        6.36      -41.41     41.41 o
  -9   0   7        6.67       92.51     49.17 o
  -7   0   7      479.18      527.59     73.75 o
  -5   0   7        6.61      167.50     19.90 o
  -3   0   7     1604.31     1740.99     65.97 o
  -1   0   7      727.67     1025.11     44.52 o
   1   0   7     1176.89     1666.45     70.07 o
   3   0   7      889.90     1029.63    151.39 o
   5   0   7      294.23      310.86     89.93 o
 -10   1   7       30.65       47.26     37.04 o
  -9   1   7       73.22      165.58     65.34 o
  -8   1   7      164.30      168.67     21.19 o
  -7   1   7      461.49      503.58     33.79 o
  -6   1   7      879.43      926.25     59.94 o
  -5   1   7      807.80      708.34     38.03 o
  -4   1   7      456.44      500.35     22.98 o
  -3   1   7      583.83      884.62     56.66 o
  -2   1   7      330.69      398.29     17.06 o
  -1   1   7      971.11     1205.53     37.67 o
   0   1   7       58.68      104.49     10.18 o
   1   1   7      337.23      503.54     22.71 o
   2   1   7     2607.82     2977.61    136.31 o
   3   1   7      362.54      463.33     73.65 o
   4   1   7      785.14      851.52     92.09 o
   5   1   7      180.31      271.57     61.78 o
   6   1   7        2.66      167.91     54.67 o
 -10   2   7       65.14      174.98     43.80 o
  -9   2   7      393.08      399.33     37.78 o
  -8   2   7       32.35      106.38     19.26 o
  -7   2   7      302.66      342.40     28.37 o
  -6   2   7      157.38      418.47     29.65 o
  -5   2   7      183.03      262.76     25.58 o
  -4   2   7      613.06      703.51     28.23 o
  -2   2   7        7.56       11.29      8.00 o
  -1   2   7      268.72      321.31     17.66 o
   0   2   7       35.81       58.69      9.40 o
   1   2   7      717.09      797.62     28.18 o
   2   2   7     1034.48     1187.09     64.04 o
   3   2   7     1270.39     1224.26    113.91 o
   4   2   7      503.98      540.77     76.74 o
   5   2   7     2708.66     2270.63    159.54 o
   6   2   7      459.51      450.05     68.47 o
  -9   3   7       79.19      179.41     39.98 o
  -8   3   7       34.74       56.05     17.55 o
  -7   3   7        9.42       43.22     15.95 o
  -6   3   7     1139.28      984.06     66.17 o
  -5   3   7       34.14       35.78      9.73 o
  -4   3   7     1235.48     1354.72     61.20 o
  -3   3   7      129.95      162.06     11.76 o
  -2   3   7     3585.43     3676.68    104.41 o
  -1   3   7       92.01      109.77     11.19 o
   0   3   7      323.46      375.43     18.20 o
   1   3   7     2052.00     2329.40     63.52 o
   2   3   7      101.85       91.09     16.12 o
   3   3   7       25.90       25.37     53.70 o
   4   3   7      437.46      353.21     66.76 o
   5   3   7       43.33      218.12     68.42 o
   6   3   7      315.91      338.90     62.52 o
  -9   4   7      388.58      514.78     37.56 o
  -8   4   7       50.86      120.94     31.96 o
  -7   4   7       54.79       31.46     16.87 o
  -6   4   7      163.03      310.01     33.88 o
  -5   4   7       16.70       17.59      9.58 o
  -4   4   7     2462.27     2297.60     71.73 o
  -3   4   7     1761.59     1649.92     49.22 o
  -2   4   7      365.27      374.00     22.34 o
  -1   4   7     1715.56     1844.31     56.14 o
   0   4   7     1080.32     1153.07     37.08 o
   1   4   7       75.13      113.40     12.58 o
   2   4   7       34.89       32.24     14.76 o
   3   4   7        6.47      -17.33     21.39 o
   4   4   7      595.95      512.33     73.63 o
   5   4   7      297.57      319.69     62.39 o
   6   4   7        0.06      110.84     49.46 o
  -9   5   7       79.66      144.92     35.91 o
  -8   5   7     1154.65     1023.38     87.43 o
  -7   5   7        0.12       -0.18     16.66 o
  -6   5   7       32.71       63.67     16.85 o
  -5   5   7      386.29      369.42     23.42 o
  -4   5   7      127.56      117.62     15.21 o
  -3   5   7      507.19      445.72     27.07 o
  -2   5   7      975.71      927.04     33.31 o
  -1   5   7      314.91      294.95     17.21 o
   0   5   7      640.10      605.10     25.09 o
   1   5   7       57.80       68.13     13.07 o
   2   5   7      181.81      214.77     20.73 o
   3   5   7       36.25       12.90     21.51 o
   4   5   7      706.04      662.43     80.13 o
   5   5   7        7.63       88.29     69.22 o
   6   5   7       75.55      187.94     83.13 o
  -9   6   7        6.65       18.68     20.74 o
  -8   6   7       11.13      109.51     41.41 o
  -7   6   7       21.56        0.83     16.47 o
  -6   6   7     1052.10      780.35     79.25 o
  -5   6   7     1321.92     1160.27     54.07 o
  -4   6   7      116.81       90.08     11.43 o
  -3   6   7     1521.95     1369.86     45.48 o
  -2   6   7     1026.33     1009.63     38.64 o
  -1   6   7      106.96      115.73     12.82 o
   0   6   7     1230.39     1190.18     38.98 o
   1   6   7      516.69      549.46     39.35 o
   2   6   7       77.18       84.90     17.08 o
   3   6   7     1080.03     1058.42     73.48 o
   4   6   7       90.89       82.90     28.42 o
   5   6   7      515.31      422.14    100.60 o
   6   6   7      380.41      331.89     95.75 o
  -9   7   7       40.24       28.30     21.64 o
  -8   7   7       11.03       -1.12     18.19 o
  -7   7   7      132.10      143.40     40.97 o
  -6   7   7      851.11      795.03     58.61 o
  -5   7   7      488.17      400.78     35.23 o
  -4   7   7     2355.53     2220.62    121.06 o
  -3   7   7        0.04      -10.37     12.26 o
  -2   7   7     4074.41     4125.67    178.87 o
  -1   7   7        1.03      -14.51     14.51 o
   0   7   7      376.09      365.69     23.67 o
   1   7   7       94.90       81.97     18.92 o
   2   7   7       23.68        7.73     17.43 o
   3   7   7      411.49      369.35     42.13 o
   4   7   7      129.35       98.62     30.28 o
   5   7   7      110.23      167.56     81.84 o
   6   7   7      808.06      779.26    125.51 o
  -9   8   7        4.81        9.55     20.92 o
  -8   8   7       30.34       45.70     20.07 o
  -7   8   7      203.66      213.05     36.19 o
  -6   8   7       87.72       86.67     22.39 o
  -5   8   7      672.58      594.91     58.06 o
  -4   8   7        8.00       12.34     13.15 o
  -3   8   7      179.68      145.32     18.02 o
  -2   8   7      628.83      659.72     40.03 o
  -1   8   7      349.01      414.87     31.90 o
   0   8   7      198.78      202.26     29.60 o
   1   8   7     3716.14     3744.80    126.42 o
   2   8   7        7.02       -2.24     27.17 o
   3   8   7     2322.98     2085.54    119.75 o
   4   8   7      467.46      442.79     48.03 o
   5   8   7      556.39      559.01     86.37 o
   6   8   7       14.29      105.78     76.66 o
  -9   9   7       20.48       -3.37     24.13 o
  -8   9   7      839.27      726.68     98.24 o
  -7   9   7       18.37       22.78     19.07 o
  -6   9   7     1032.26      816.74     58.55 o
  -5   9   7      440.12      400.93     37.28 o
  -4   9   7      326.97      329.80     24.64 o
  -3   9   7        3.45       -6.06     13.22 o
  -2   9   7      124.49      112.10     20.70 o
  -1   9   7        0.70       -4.88     17.00 o
   0   9   7     3092.91     3036.13    159.11 o
   1   9   7      491.21      506.42     39.97 o
   2   9   7     1825.81     1720.19     78.73 o
   3   9   7        5.29       15.84     25.84 o
   4   9   7      763.86      733.57     61.21 o
   5   9   7       16.61       19.34     27.34 o
   6   9   7       10.58       77.31     80.55 o
  -8  10   7        5.87       18.46     22.72 o
  -7  10   7      180.32      164.34     28.83 o
  -6  10   7       52.44       20.56     20.33 o
  -5  10   7     1217.77     1022.70     75.53 o
  -4  10   7       74.22       63.93     17.87 o
  -3  10   7     1110.04     1149.73     52.04 o
  -2  10   7        1.08       -2.22     15.87 o
  -1  10   7     1029.26      951.77     63.62 o
   0  10   7      853.74      899.28     64.55 o
   1  10   7      349.78      395.63     33.77 o
   2  10   7       39.70      -12.24     25.34 o
   3  10   7      203.35      180.70     34.35 o
   4  10   7      103.60       50.93     29.99 o
   5  10   7       56.42      175.33     92.84 o
  -8  11   7      256.31      268.40     35.66 o
  -7  11   7       34.32       35.07     22.68 o
  -6  11   7      305.19      254.20     32.07 o
  -5  11   7      190.53      144.91     45.13 o
  -4  11   7     1301.89     1249.56     55.21 o
  -3  11   7       86.81       54.34     17.84 o
  -2  11   7      767.17      787.12     45.84 o
  -1  11   7      401.62      412.74     55.31 o
   0  11   7      256.93      262.98     84.43 o
   1  11   7     1322.20     1266.55     63.30 o
   2  11   7      152.30      155.89     33.38 o
   3  11   7      156.10      124.32     40.92 o
   4  11   7      113.50       47.93     28.93 o
   5  11   7      310.65      270.67     43.44 o
  -8  12   7        7.59       30.44     25.54 o
  -7  12   7      498.61      462.30     44.21 o
  -6  12   7      176.76      152.73     27.63 o
  -5  12   7       78.93       80.92     16.85 o
  -4  12   7      137.29      146.90     19.08 o
  -3  12   7      333.81      313.57     26.33 o
  -2  12   7      404.69      469.28    137.96 o
  -1  12   7      448.73      468.62     45.99 o
   0  12   7        0.46      -27.51     27.51 o
   1  12   7     2494.46     2576.78    109.65 o
   2  12   7       26.21       12.89     27.60 o
   3  12   7      932.79      986.54     73.87 o
   4  12   7      378.00      394.71     47.85 o
   5  12   7       31.68       67.76     45.77 o
  -8  13   7      395.06      435.05     44.69 o
  -7  13   7       30.22       18.87     23.63 o
  -6  13   7      288.23      290.78     34.53 o
  -5  13   7       28.55       30.85     21.18 o
  -4  13   7      708.67      741.85     46.92 o
  -3  13   7      202.62      211.75     22.30 o
  -2  13   7      372.63      424.08     91.38 o
  -1  13   7      241.15      274.54     70.84 o
   0  13   7      860.32      939.10     69.28 o
   1  13   7       17.91      -30.61     30.61 o
   2  13   7       98.82      110.14     36.88 o
   3  13   7       45.03       -1.86     49.82 o
   4  13   7      137.09      155.73     37.86 o
  -7  14   7       11.53        9.69     23.82 o
  -6  14   7        0.29        7.59     22.20 o
  -5  14   7      467.48      496.57     32.36 o
  -4  14   7       23.40       28.55     18.63 o
  -3  14   7     1255.07     1321.73     94.78 o
  -2  14   7       30.91       20.29     50.62 o
  -1  14   7      793.54      936.67     67.79 o
   0  14   7       83.29       87.44     33.77 o
   1  14   7        9.07      -26.75     31.04 o
   2  14   7       62.12       48.67     31.17 o
   3  14   7       50.08        1.06     29.73 o
   4  14   7       23.97       -2.25     29.22 o
  -7  15   7        0.04        5.38     24.17 o
  -6  15   7       84.21       65.42     25.65 o
  -5  15   7      131.62      131.01     31.70 o
  -4  15   7      398.58      377.18     44.32 o
  -3  15   7      366.19      332.54     43.67 o
  -2  15   7       58.52       82.97     37.69 o
  -1  15   7      226.14      201.90     38.06 o
   0  15   7      181.36      137.95     43.35 o
   1  15   7      165.14      178.37     40.78 o
   2  15   7      427.90      557.68    117.75 o
   3  15   7        2.49       21.75     43.51 o
   4  15   7      331.89      339.61    130.20 o
  -5  16   7        8.65      -20.70     26.85 o
  -4  16   7      302.55      248.43     40.76 o
  -3  16   7       53.08       29.11     30.41 o
  -2  16   7       14.49       11.32     31.05 o
  -1  16   7      164.69      196.03     42.38 o
   0  16   7      111.74       80.61     37.28 o
   1  16   7      466.72      555.06     57.57 o
   2  16   7       59.47      104.16     89.28 o
   3  16   7      756.57      885.18    151.23 o
  -5  17   7      123.21       91.54     33.32 o
  -4  17   7      272.56      266.87     43.02 o
  -3  17   7      259.76      262.02     43.35 o
  -2  17   7      465.75      476.81     55.96 o
  -1  17   7       63.60        8.41     35.91 o
   0  17   7      117.59       72.46     39.14 o
   1  17   7        2.73        1.64     46.74 o
   2  17   7       48.94      115.81     85.72 o
   3  17   7       19.88      143.95     88.96 o
  -5  18   7      108.36       55.64     34.29 o
  -4  18   7       59.52       18.76     34.61 o
  -3  18   7      171.21      149.12     40.43 o
  -2  18   7       29.51       32.99     35.91 o
  -1  18   7       26.51       26.53     36.55 o
   0  18   7       43.81       -1.62     37.85 o
   2  18   7        8.71      136.51     85.72 o
  -4  19   7        5.17      -33.64     33.64 o
  -3  19   7       10.77       -4.53     36.23 o
  -2  19   7        2.09       -7.76     35.91 o
  -1  19   7       12.48      -22.97     37.85 o
   0  19   7      163.84      144.27     47.87 o
  -3  20   7       35.25       38.49     41.41 o
  -2  20   7       28.85        1.62     39.79 o
  -1  20   7       42.89      -18.11     40.76 o
  -8   0   8     1200.16      917.39    108.37 o
  -6   0   8     1607.88     1395.45     76.92 o
  -4   0   8      253.34      418.26     42.38 o
  -2   0   8       47.66       62.09     17.26 o
   0   0   8       46.51       32.70     20.06 o
   2   0   8       57.45       78.93     86.69 o
   4   0   8     4977.35     4111.74    371.68 o
   6   0   8      547.24      589.05    116.45 o
  -9   1   8        1.32        2.91     33.62 o
  -8   1   8      243.12      471.61     57.74 o
  -7   1   8      362.97      371.58     30.02 o
  -6   1   8      135.96      366.12     25.71 o
  -5   1   8      298.12      444.88     28.15 o
  -4   1   8      840.28      848.24     39.33 o
  -3   1   8      604.06      553.11     27.26 o
  -2   1   8      278.54      392.32     41.19 o
  -1   1   8      248.49      283.64     20.32 o
   0   1   8     1099.19     1276.95     57.02 o
   1   1   8     1335.14     1522.13     60.25 o
   2   1   8       16.14       -5.80     56.49 o
   3   1   8       13.35       20.62     58.78 o
   4   1   8      143.26      527.59    114.51 o
   5   1   8      331.31      374.18     72.50 o
   6   1   8       73.42      298.48     65.41 o
  -9   2   8        7.80       -1.44     16.96 o
  -8   2   8       65.56      160.80     22.99 o
  -7   2   8       36.89      116.65     20.65 o
  -6   2   8        6.85       55.54     17.44 o
  -5   2   8     1124.66     1210.71     49.44 o
  -4   2   8      136.64      168.04     19.86 o
  -3   2   8       44.13       71.35     39.63 o
  -2   2   8     2399.45     2394.84     93.24 o
  -1   2   8      182.51      184.15     19.00 o
   0   2   8     1412.47     1762.88     73.12 o
   1   2   8     1586.63     1743.65     79.32 o
   2   2   8      247.63      291.79     70.85 o
   3   2   8      496.55      437.17     78.80 o
   4   2   8      274.96      291.54     69.53 o
   5   2   8      169.45      206.77     62.20 o
   6   2   8      833.46      851.35    134.24 o
  -9   3   8       72.25      105.84     23.09 o
  -8   3   8        9.08       67.22     18.72 o
  -7   3   8      301.17      345.88     31.05 o
  -6   3   8        0.76       91.22     43.99 o
  -5   3   8     1518.55     1624.78    132.73 o
  -4   3   8       84.46       81.18     12.79 o
  -3   3   8     1724.45     1716.17     68.82 o
  -2   3   8        0.27        3.89      9.73 o
  -1   3   8      506.01      557.14     28.90 o
   0   3   8       38.02       57.04     14.36 o
   1   3   8     1046.11     1161.05     51.43 o
   2   3   8     1503.66     1313.63    121.45 o
   3   3   8      281.66      309.49     71.45 o
   4   3   8       99.43       94.87     61.07 o
   5   3   8      455.59      524.57     81.84 o
   6   3   8      230.74      391.87     67.23 o
  -9   4   8      201.28      183.39     26.48 o
  -8   4   8      279.38      297.61     30.08 o
  -7   4   8       19.29       52.09     19.68 o
  -6   4   8     1528.42     1336.52     66.09 o
  -5   4   8     1055.62     1106.20     48.18 o
  -4   4   8      353.71      308.19     20.60 o
  -3   4   8      187.25      159.71     14.31 o
  -2   4   8       13.40        6.37      9.69 o
  -1   4   8      137.66      147.11     15.40 o
   0   4   8      299.03      352.82     25.00 o
   1   4   8       11.32        2.77     18.06 o
   2   4   8      582.96      682.39     90.12 o
   3   4   8      261.51      273.73     68.94 o
   4   4   8      917.46      816.11     94.31 o
   5   4   8        6.62       88.91     55.08 o
  -9   5   8       72.41      137.97     25.66 o
  -8   5   8       64.74       81.00     21.62 o
  -7   5   8      272.54      261.69     28.18 o
  -6   5   8      136.00      179.53     52.40 o
  -5   5   8        9.49       34.21     14.36 o
  -4   5   8        8.46       12.93     13.56 o
  -3   5   8     1869.27     1793.78     63.23 o
  -2   5   8       14.16       -2.90      9.89 o
  -1   5   8     3781.56     3712.68    123.77 o
   0   5   8      187.05      180.06     16.96 o
   1   5   8     1603.69     1602.23     84.96 o
   2   5   8      220.14      195.76     66.03 o
   3   5   8       14.64       -1.72     79.58 o
   4   5   8      228.14      189.77     61.67 o
   5   5   8        3.76       65.67     81.52 o
  -9   6   8      284.33      378.34     45.93 o
  -8   6   8       71.32       53.28     21.46 o
  -7   6   8       20.49       46.00     19.23 o
  -6   6   8        7.32       12.88     20.82 o
  -5   6   8        4.28        5.04     14.50 o
  -4   6   8      408.58      361.56     26.72 o
  -3   6   8      553.03      524.44     39.14 o
  -2   6   8      794.35      889.75     50.54 o
  -1   6   8        8.63        2.55     15.76 o
   0   6   8      498.68      453.28     45.39 o
   1   6   8      864.60      835.20     57.09 o
   2   6   8     1249.77     1039.29    110.47 o
   3   6   8      137.14       80.75     60.00 o
   4   6   8      210.09      162.06     92.84 o
   5   6   8      113.77       38.17     83.46 o
  -9   7   8      233.85      288.22     32.68 o
  -8   7   8       29.40       31.87     21.10 o
  -7   7   8      715.50      630.96     41.93 o
  -6   7   8      140.78      114.76     26.40 o
  -5   7   8      923.33      831.14     71.55 o
  -4   7   8       71.34       88.53     17.33 o
  -3   7   8       54.75       73.21     18.41 o
  -2   7   8      215.47      187.71     40.76 o
  -1   7   8      668.24      623.55     41.97 o
   0   7   8       58.40       75.41     27.80 o
   1   7   8      891.24      877.51     67.17 o
   2   7   8       30.80      -36.55     86.69 o
   3   7   8     1771.40     1521.06     95.94 o
   4   7   8       58.41       50.38     28.76 o
   5   7   8      579.80      559.94    119.36 o
  -9   8   8      136.27      212.11     46.09 o
  -8   8   8       76.09       82.13     24.27 o
  -7   8   8      110.96       93.65     25.05 o
  -6   8   8      248.83      194.03     29.68 o
  -5   8   8      436.90      478.35     31.50 o
  -4   8   8      678.44      617.04     42.89 o
  -3   8   8      141.09      108.76     20.23 o
  -2   8   8      160.78      143.93     21.80 o
  -1   8   8        1.35        6.47     25.55 o
   0   8   8      123.72      133.08     31.57 o
   1   8   8      342.35      417.29     46.44 o
   2   8   8     2201.76     2035.97    218.02 o
   3   8   8       66.89       87.02     92.19 o
   4   8   8      192.69      162.68     36.57 o
   5   8   8       11.75        8.09     83.78 o
  -8   9   8       10.92       15.05     23.86 o
  -7   9   8       32.39       24.87     21.97 o
  -6   9   8      216.42      142.81     27.58 o
  -5   9   8      291.19      269.47     30.80 o
  -4   9   8       89.36       98.33     18.49 o
  -3   9   8     1800.89     1817.07     86.90 o
  -2   9   8       13.44       -3.51     16.78 o
  -1   9   8     1075.26     1065.07     70.10 o
   0   9   8      187.19      215.06     35.37 o
   1   9   8      282.77      308.02     42.33 o
   2   9   8      222.33      276.90    105.13 o
   3   9   8      528.39      609.11    126.16 o
   4   9   8        3.40        0.17     27.60 o
   5   9   8       12.83       28.64     31.90 o
  -8  10   8      343.07      371.28     41.78 o
  -7  10   8       46.44       47.21     24.78 o
  -6  10   8      271.04      280.50     34.78 o
  -5  10   8        2.18        4.43     15.58 o
  -4  10   8     1296.44     1207.29     55.19 o
  -3  10   8        1.19      -16.57     16.57 o
  -2  10   8      353.36      330.30     45.13 o
  -1  10   8       32.82       23.75     26.06 o
   0  10   8       80.79       57.65     31.30 o
   1  10   8       17.15       -6.99     30.37 o
   2  10   8      161.90      208.00    100.28 o
   3  10   8       16.21      -13.91     87.66 o
   4  10   8      687.27      664.43     62.61 o
  -8  11   8      102.73      128.31     30.50 o
  -7  11   8      191.13      228.67     33.74 o
  -6  11   8       51.87       48.79     24.04 o
  -5  11   8     1159.13     1119.22     61.91 o
  -4  11   8       29.68       43.72     17.36 o
  -3  11   8      869.48      800.22     48.18 o
  -2  11   8       61.87       64.37     29.76 o
  -1  11   8      782.49      736.50     58.00 o
   0  11   8       17.19      -19.91     27.03 o
   1  11   8       39.06       49.86     31.47 o
   2  11   8        1.05       19.41     92.84 o
   3  11   8      968.04      993.73    152.36 o
   4  11   8        1.22       49.99     31.40 o
  -7  12   8       63.48       57.93     26.15 o
  -6  12   8        5.06       13.37     23.26 o
  -5  12   8        1.46       -4.85     16.48 o
  -4  12   8      688.36      689.99     38.87 o
  -3  12   8       68.76       58.35     20.01 o
  -2  12   8      729.12      765.34     59.52 o
  -1  12   8        0.06      -16.99     26.82 o
   0  12   8      170.03      224.26     38.83 o
   1  12   8       64.10       73.98     45.61 o
   2  12   8      435.55      453.19    119.36 o
   3  12   8       24.37      125.83    100.93 o
   4  12   8      122.07      259.75    105.78 o
  -7  13   8      115.22      130.18     30.57 o
  -6  13   8       34.05       40.33     39.95 o
  -5  13   8      654.00      753.69     41.52 o
  -4  13   8      280.91      337.48     28.14 o
  -3  13   8      239.19      218.99     38.49 o
  -2  13   8      158.24      179.59     58.23 o
  -1  13   8      695.21      759.61    105.62 o
   0  13   8      321.21      351.67     48.04 o
   1  13   8      801.72      750.48     66.67 o
   2  13   8       96.49       77.96     99.95 o
   3  13   8      653.70      779.26    141.68 o
  -7  14   8        6.40       27.90     25.95 o
  -6  14   8      190.97      183.08     31.45 o
  -5  14   8        4.36       -2.80     17.67 o
  -4  14   8      127.21      146.86     34.94 o
  -3  14   8        5.85       73.65    128.74 o
  -2  14   8        4.41       -7.26     27.91 o
  -1  14   8       31.87       16.06     41.73 o
   0  14   8      554.15      642.30     92.51 o
   1  14   8        2.37      -34.06     34.06 o
   2  14   8      373.12      463.54    120.33 o
   3  14   8        8.42      -33.64     91.87 o
  -6  15   8       13.46       19.09     29.44 o
  -5  15   8       30.90       -4.53     27.82 o
  -4  15   8       16.14        7.44     30.41 o
  -3  15   8      211.75      191.50     39.79 o
  -2  15   8       40.07      -29.56     29.56 o
  -1  15   8      706.31      722.00     91.87 o
   0  15   8       16.24      -33.78     33.78 o
   1  15   8      363.58      364.35     51.46 o
   2  15   8      268.78      400.47    114.83 o
   3  15   8      228.76      330.60    112.57 o
  -5  16   8       55.18       18.76     30.73 o
  -4  16   8       16.19       10.35     32.02 o
  -3  16   8        0.82      -17.79     31.70 o
  -2  16   8      426.91      458.05     55.64 o
  -1  16   8       18.38      -45.29     45.29 o
   0  16   8      381.97      469.92     54.62 o
   1  16   8        0.12       44.96     96.07 o
   2  16   8      150.10      208.32    106.10 o
  -5  17   8      273.27      194.09     40.76 o
  -4  17   8        4.20      -15.85     32.67 o
  -3  17   8       79.68       74.08     37.52 o
  -2  17   8      219.49      221.26     45.29 o
  -1  17   8       95.93      109.98     42.70 o
   0  17   8        2.28      -38.82     38.82 o
   1  17   8       34.78       69.87     96.07 o
  -4  18   8      180.63      148.48     40.76 o
  -3  18   8      183.07      206.38     45.93 o
  -2  18   8       54.81       -3.56     37.52 o
  -1  18   8       60.61       83.78     41.08 o
   0  18   8        3.20       -8.73     40.76 o
  -2  19   8        0.02      -38.49     38.49 o
  -9   0   9      124.64       93.49     59.84 o
  -7   0   9      975.90      978.69     84.27 o
  -5   0   9       11.51      146.21     28.47 o
  -3   0   9      173.25      398.85     46.58 o
  -1   0   9      257.64      353.89     44.64 o
   1   0   9     2372.70     2443.88    243.26 o
   3   0   9      209.72      131.33     98.98 o
   5   0   9     1145.68     1030.28    158.83 o
  -9   1   9       21.94       95.47     40.83 o
  -8   1   9       62.27       93.59     21.45 o
  -7   1   9      176.33      643.57     56.64 o
  -6   1   9      926.60      751.59     49.29 o
  -5   1   9        1.71      245.20     33.97 o
  -4   1   9     2602.26     2421.33    206.70 o
  -3   1   9      755.50      963.70     53.40 o
  -2   1   9       30.51       53.41     17.84 o
  -1   1   9      776.18      813.28     49.40 o
   0   1   9      497.36      595.70     42.76 o
   1   1   9       31.24       62.95     53.75 o
   2   1   9     3139.78     2899.24    202.07 o
   3   1   9      792.89      809.19    102.81 o
   4   1   9      889.82      823.08    103.23 o
   5   1   9       67.77      191.41     69.04 o
  -9   2   9       74.04       66.53     20.88 o
  -8   2   9        2.14       16.16     19.43 o
  -7   2   9      846.17      770.72     47.91 o
  -6   2   9       37.05      198.14     18.82 o
  -5   2   9     2186.93     2146.69    159.64 o
  -4   2   9      344.14      713.95     54.83 o
  -3   2   9     1248.45     1182.19     62.20 o
  -2   2   9        4.74       16.98     23.78 o
  -1   2   9       23.72       40.14     17.84 o
   0   2   9      175.22      203.07     24.52 o
   1   2   9      285.72      383.39     70.61 o
   2   2   9     1276.77     1157.95    119.16 o
   3   2   9      237.53      223.09     73.75 o
   4   2   9       33.22       87.22     65.64 o
   5   2   9       83.74      149.19     65.87 o
  -9   3   9       29.38      101.15     30.02 o
  -8   3   9       76.76       83.70     20.86 o
  -7   3   9       18.41      233.97     27.09 o
  -6   3   9        3.19       56.51     22.55 o
  -5   3   9      283.47      399.50     71.17 o
  -4   3   9      442.34      413.04     37.52 o
  -3   3   9       24.87       67.48     18.88 o
  -2   3   9      738.13      778.24     64.49 o
  -1   3   9       63.08       59.62     18.43 o
   0   3   9     1763.23     1888.14     83.09 o
   1   3   9      518.08      537.44     79.29 o
   2   3   9     1790.06     1620.09    140.43 o
   3   3   9      140.38      112.64     68.26 o
   4   3   9      324.50      328.39     76.48 o
   5   3   9      186.59      217.58     67.89 o
  -9   4   9      174.51      229.97     30.10 o
  -8   4   9       65.47       96.54     24.55 o
  -7   4   9      361.42      355.00     35.65 o
  -6   4   9      832.06      837.75     83.17 o
  -5   4   9      250.85      247.59     23.22 o
  -4   4   9       42.92       38.05     17.84 o
  -3   4   9      954.64      867.34     51.12 o
  -2   4   9     1157.65     1147.83     61.87 o
  -1   4   9      277.71      283.49     31.38 o
   0   4   9       18.79       13.79     24.66 o
   1   4   9      650.74      658.91     52.42 o
   2   4   9      811.36      743.93     98.81 o
   3   4   9        4.11      -23.23     61.73 o
   4   4   9       39.60       86.09     64.59 o
   5   4   9      178.90      184.78     65.22 o
  -9   5   9      138.38      222.54     32.10 o
  -8   5   9      214.70      250.68     34.01 o
  -7   5   9       43.29      110.41     26.94 o
  -6   5   9      820.51      897.22    101.07 o
  -5   5   9      127.17      122.04     19.69 o
  -4   5   9      413.25      387.21     32.70 o
  -3   5   9      900.84      787.18     48.61 o
  -2   5   9     1712.31     1578.95     78.91 o
  -1   5   9      177.02      161.61     24.78 o
   0   5   9      757.03      733.73     58.26 o
   1   5   9      280.17      291.74     38.62 o
   2   5   9      109.17       14.47     63.58 o
   3   5   9      314.52      287.90     73.52 o
   4   5   9      147.27      196.99     68.79 o
  -8   6   9      280.74      358.11     35.45 o
  -7   6   9      594.74      561.29     47.14 o
  -6   6   9        5.13       60.67     24.18 o
  -5   6   9       22.22       32.84     16.88 o
  -4   6   9      750.03      672.51     43.80 o
  -3   6   9        2.87       17.31     18.07 o
  -2   6   9     3286.95     3016.18    136.90 o
  -1   6   9     1335.08     1259.21     67.36 o
   0   6   9       64.62       78.28     31.07 o
   1   6   9      248.73      283.31     38.15 o
   2   6   9        3.54      -33.54     60.03 o
   3   6   9        9.55      -49.06     59.18 o
   4   6   9      198.29      133.60     99.63 o
  -8   7   9      669.94      565.01     95.59 o
  -7   7   9        6.68       70.73     27.23 o
  -6   7   9       94.21       66.82     26.99 o
  -5   7   9        4.53       -8.95     16.19 o
  -4   7   9      472.18      429.11     36.03 o
  -3   7   9      307.96      287.36     57.74 o
  -2   7   9      749.32      665.98     44.94 o
  -1   7   9        5.79      -11.35     17.82 o
   0   7   9     3070.56     2772.88    213.33 o
   1   7   9      124.21      115.07     32.00 o
   2   7   9      773.46      734.62    104.16 o
   3   7   9       30.51       74.08     94.78 o
   4   7   9       40.46       52.73     93.49 o
  -8   8   9       27.85       64.13     27.17 o
  -7   8   9      194.64      209.12     34.53 o
  -6   8   9       23.26        8.47     28.47 o
  -5   8   9      934.18      855.19     57.89 o
  -4   8   9      198.66      166.22     24.70 o
  -3   8   9      562.57      493.98     38.66 o
  -2   8   9        0.93        5.30     19.33 o
  -1   8   9       86.81      112.78     31.10 o
   0   8   9      240.02      179.00     37.25 o
   1   8   9        3.40        3.05     31.99 o
   2   8   9      212.79      189.88    104.48 o
   3   8   9      448.08      467.10    123.25 o
   4   8   9      850.68      632.08    135.86 o
  -8   9   9       67.00       40.32     28.20 o
  -7   9   9       99.72       61.26     27.63 o
  -6   9   9      763.57      667.46     53.94 o
  -5   9   9       79.06       80.55     19.64 o
  -4   9   9      489.62      513.10     38.83 o
  -3   9   9      103.55       90.38     35.26 o
  -2   9   9      799.45      712.11     47.66 o
  -1   9   9       58.57       69.62     37.20 o
   0   9   9       63.77      133.15     34.85 o
   1   9   9      227.13      189.65     41.22 o
   2   9   9      152.76      175.00    104.16 o
   3   9   9        7.40      -22.00     96.40 o
   4   9   9     1277.05     1095.62    161.74 o
  -8  10   9      180.96      162.39     64.37 o
  -7  10   9       49.01       52.10     33.80 o
  -6  10   9        1.97        3.96     26.75 o
  -5  10   9      220.18      236.19     25.17 o
  -4  10   9       12.87       -8.53     19.07 o
  -3  10   9       66.00       80.74     22.26 o
  -2  10   9      191.68      210.91     39.79 o
  -1  10   9      289.43      334.89     42.84 o
   0  10   9       30.61       12.21     32.67 o
   1  10   9      773.70      753.69     66.70 o
   2  10   9       21.54      -81.19     91.22 o
   3  10   9     1381.41     1241.51    174.68 o
  -7  11   9       54.01       22.51     27.45 o
  -6  11   9      187.61      158.57     49.65 o
  -5  11   9       47.55       36.22     18.83 o
  -4  11   9      355.57      358.20     33.02 o
  -3  11   9      811.97      864.42     53.20 o
  -2  11   9      515.34      578.30     62.11 o
  -1  11   9      148.28      151.47     36.50 o
   0  11   9      543.03      498.92     53.64 o
   1  11   9       29.62      -27.50     95.75 o
   2  11   9      654.58      669.92    139.10 o
   3  11   9       16.28       36.23    101.57 o
  -7  12   9       51.19       38.11     28.42 o
  -6  12   9        0.60      -17.70     24.98 o
  -5  12   9     1098.87     1191.12     66.96 o
  -4  12   9       33.91       49.42     22.17 o
  -3  12   9      788.27      911.89     75.69 o
  -2  12   9       19.05       18.64     74.72 o
  -1  12   9      200.37      261.21     41.20 o
   0  12   9       47.00        7.30     32.79 o
   1  12   9      809.91      630.14    138.13 o
   2  12   9        0.02       52.40    103.19 o
   3  12   9      231.02      348.06    120.66 o
  -6  13   9        3.93      -18.99     27.16 o
  -5  13   9        0.01       -8.84     18.69 o
  -4  13   9      325.31      343.86     47.23 o
  -3  13   9        7.02       29.44     31.38 o
  -2  13   9       96.52       74.90     66.96 o
  -1  13   9       16.66      -20.60     56.45 o
   0  13   9        2.36      -33.23     33.23 o
   1  13   9       24.33      -42.70    101.90 o
   2  13   9      451.35      423.43    127.13 o
  -6  14   9        1.30      -16.60     27.82 o
  -5  14   9       96.51       76.34     32.02 o
  -4  14   9        2.56        1.94     32.35 o
  -3  14   9       24.37      124.75    121.95 o
  -2  14   9       83.81       38.23     34.03 o
  -1  14   9      239.25      244.68     44.73 o
   0  14   9       46.31       42.87     61.30 o
   1  14   9      405.31      448.34    128.42 o
   2  14   9       98.40       65.34    109.01 o
  -5  15   9        7.10      -22.64     30.41 o
  -4  15   9       44.47       34.29     33.97 o
  -3  15   9      470.19      409.52     54.34 o
  -2  15   9      392.04      454.64     52.47 o
  -1  15   9      167.70      184.66     44.93 o
   0  15   9      201.84      213.52     47.32 o
   1  15   9       58.98       63.08    106.75 o
  -4  16   9        1.24      -32.67     32.67 o
  -3  16   9      103.58       97.69     40.43 o
  -2  16   9        5.33        4.53     37.85 o
  -1  16   9       95.41       32.97     54.83 o
   0  16   9      136.20      123.67     64.53 o
  -3  17   9       47.21        0.65     38.49 o
  -2  17   9      133.86       73.75     44.32 o
  -1  17   9       12.92      -40.11     40.11 o
  -8   0  10       85.39      240.61     32.00 o
  -6   0  10      885.34     1020.25     77.63 o
  -4   0  10     1471.64     1539.11    108.69 o
  -2   0  10     1797.93     1771.05    124.22 o
   0   0  10      516.67      592.15     54.57 o
   2   0  10      525.31      461.28    126.48 o
   4   0  10       93.98      131.33    105.78 o
  -8   1  10        9.63      304.64     74.17 o
  -7   1  10      223.30      299.31     24.33 o
  -6   1  10      341.92      619.37     65.83 o
  -5   1  10      252.86      229.62     25.85 o
  -4   1  10      331.56      615.69     47.07 o
  -3   1  10     1130.47     1031.02     58.21 o
  -2   1  10      694.47      839.77     93.49 o
  -1   1  10        8.20       22.43     18.87 o
   0   1  10      390.42      470.06     42.77 o
   1   1  10      542.74      542.37     85.19 o
   2   1  10       13.12       29.14     67.88 o
   3   1  10     1266.05     1261.16    132.21 o
   4   1  10      234.13      231.32     78.31 o
  -8   2  10     1224.27     1069.51     81.86 o
  -7   2  10      262.92      334.58     28.19 o
  -6   2  10      588.34      821.99     84.43 o
  -5   2  10       36.67       87.40     23.78 o
  -4   2  10      687.16      689.27     44.92 o
  -3   2  10      477.05      614.94     44.01 o
  -2   2  10      213.51      223.65     64.70 o
  -1   2  10      117.04       56.71     20.91 o
   0   2  10     1100.78     1160.64     67.79 o
   1   2  10       19.74       60.17     60.23 o
   2   2  10     1100.20     1129.26    124.03 o
   3   2  10      176.05      201.17     77.62 o
   4   2  10     2063.85     1530.47    142.16 o
  -8   3  10      127.01      480.08     67.03 o
  -7   3  10      149.21      203.22     23.38 o
  -6   3  10      198.00      396.22     61.90 o
  -5   3  10      241.12      248.71     40.43 o
  -4   3  10       86.84      149.74     34.13 o
  -3   3  10     1174.93     1133.03     62.67 o
  -2   3  10       36.60       52.38     20.95 o
  -1   3  10      446.56      440.31     39.63 o
   0   3  10      236.17      288.45     61.46 o
   1   3  10      819.85      842.05    101.32 o
   2   3  10       18.02        9.29     67.65 o
   3   3  10     1285.08     1106.42    121.17 o
   4   3  10      456.18      485.82     89.11 o
  -8   4  10       53.90       64.39     29.18 o
  -7   4  10       27.06       77.37     19.71 o
  -6   4  10      563.24      554.64     44.88 o
  -5   4  10       33.35       58.11     20.68 o
  -4   4  10     1530.43     1353.03     70.91 o
  -3   4  10       40.10       59.78     21.16 o
  -2   4  10     1693.70     1421.15     74.79 o
  -1   4  10       14.15        8.56     19.66 o
   0   4  10      878.73      850.47     65.37 o
   1   4  10      902.36      836.19    101.51 o
   2   4  10      522.74      473.27     90.46 o
   3   4  10       94.20       80.70     71.45 o
   4   4  10      268.33      256.84    112.89 o
  -8   5  10        0.12       20.60     26.97 o
  -7   5  10      220.55      181.66     32.43 o
  -6   5  10       43.48       99.40     20.26 o
  -5   5  10      109.85      131.07     32.19 o
  -4   5  10       95.91      117.18     23.10 o
  -3   5  10      125.53      109.63     23.18 o
  -2   5  10      978.66      883.91     54.32 o
  -1   5  10      534.66      516.92     58.55 o
   0   5  10        1.57        6.27     28.33 o
   1   5  10     2402.08     2302.85    188.91 o
   2   5  10      258.40      231.52     79.12 o
   3   5  10     1339.43     1070.47    118.37 o
  -8   6  10       53.25       59.67     30.09 o
  -7   6  10        0.46       17.64     26.58 o
  -6   6  10      514.34      499.09     67.77 o
  -5   6  10      209.52      218.41     33.64 o
  -4   6  10     1021.80      871.01     53.50 o
  -3   6  10        9.17       -1.84     19.97 o
  -2   6  10       73.09       69.91     22.64 o
  -1   6  10       81.43       97.31     31.70 o
   0   6  10      685.28      586.52     57.31 o
   1   6  10      160.52      190.63     69.11 o
   2   6  10      656.52      570.39     94.34 o
   3   6  10        0.03      -64.37     92.19 o
  -8   7  10        0.17       14.16     34.45 o
  -7   7  10        1.64       -5.82     27.18 o
  -6   7  10       82.60       89.24     21.65 o
  -5   7  10       30.77       36.60     20.62 o
  -4   7  10      143.02      143.63     25.96 o
  -3   7  10      644.01      608.18     44.71 o
  -2   7  10        5.35       33.32     21.03 o
  -1   7  10     1215.23     1087.82     74.15 o
   0   7  10       68.12       65.14     33.16 o
   1   7  10       80.75       35.18     62.76 o
   2   7  10        0.02        5.18     99.31 o
   3   7  10       61.31       53.70    100.60 o
  -7   8  10      123.16       50.18     30.87 o
  -6   8  10       60.60       58.31     19.54 o
  -5   8  10      556.73      527.38     41.10 o
  -4   8  10      395.07      340.28     51.92 o
  -3   8  10      114.09       92.93     40.76 o
  -2   8  10      652.81      660.54     66.31 o
  -1   8  10       43.59       39.74     30.17 o
   0   8  10       19.97      -15.13     31.82 o
   1   8  10      161.60       91.22    103.84 o
   2   8  10       35.32      -30.73     98.98 o
   3   8  10       40.72      -61.46    101.25 o
  -7   9  10      116.31      136.88     34.43 o
  -6   9  10      137.17      168.34     29.77 o
  -5   9  10      124.18       85.04     25.04 o
  -4   9  10        6.75        5.46     20.78 o
  -3   9  10      153.26      149.06     26.98 o
  -2   9  10        7.44       19.41     31.38 o
  -1   9  10       63.11       83.20     33.84 o
   0   9  10      246.91      261.04     50.46 o
   1   9  10      394.23      353.56    121.30 o
   2   9  10       42.83        9.70    100.93 o
   3   9  10       86.86       87.34    110.31 o
  -7  10  10      209.90      179.20     37.87 o
  -6  10  10      177.36      162.30     38.18 o
  -5  10  10       29.47       25.76     22.28 o
  -4  10  10      202.36      200.58     29.82 o
  -3  10  10      249.71      258.14     45.29 o
  -2  10  10      302.63      355.22     43.68 o
  -1  10  10      186.08      199.04     40.33 o
   0  10  10        5.90      -33.27     33.27 o
   1  10  10      107.39       75.37    104.81 o
   2  10  10       52.79      -82.81    101.90 o
  -6  11  10        4.45        3.23     19.68 o
  -5  11  10      455.10      486.59     76.99 o
  -4  11  10        9.68        6.12     22.76 o
  -3  11  10       40.45       31.38     32.35 o
  -2  11  10        2.24       17.97     58.55 o
  -1  11  10      200.90      220.97     42.94 o
   0  11  10       12.77      -28.58     44.80 o
   1  11  10      308.87      231.61    115.48 o
   2  11  10       52.11      -61.14    103.84 o
  -6  12  10      272.85      252.68     28.00 o
  -5  12  10        2.08       41.61     22.97 o
  -4  12  10        7.29       14.88     32.99 o
  -3  12  10       88.09       99.95     37.52 o
  -2  12  10       12.12       35.75     61.95 o
  -1  12  10        2.49      -10.63     33.27 o
   0  12  10      352.06      288.98     49.01 o
   1  12  10        1.96      -44.64    104.81 o
  -5  13  10       83.87       76.66     33.64 o
  -4  13  10      379.81      375.56     50.79 o
  -3  13  10       30.45      126.70    132.46 o
  -2  13  10       28.76       43.53     35.31 o
  -1  13  10      219.87      253.84     90.90 o
   0  13  10      189.32      179.68     45.82 o
   1  13  10       30.26      -58.87    110.31 o
  -5  14  10        0.15      -18.44     32.35 o
  -4  14  10       94.82       96.40     38.82 o
  -3  14  10        0.99       45.86     62.59 o
  -2  14  10     1176.86     1333.29    102.70 o
  -1  14  10      135.45      113.20     42.66 o
   0  14  10        3.22      -37.72     40.31 o
  -4  15  10       13.03      -34.94     36.23 o
  -3  15  10        2.80       19.68    102.06 o
  -2  15  10      131.57      109.03     43.46 o
  -1  15  10      334.90      419.72     56.87 o
  -7   0  11      567.20      602.64     58.55 o
  -5   0  11     2777.03     2538.66    167.56 o
  -3   0  11     2140.90     1920.17    134.24 o
  -1   0  11      169.81       92.19     37.20 o
   1   0  11       86.27      166.91    103.19 o
  -7   1  11       87.27      249.22     28.58 o
  -6   1  11      194.31      180.26     31.05 o
  -5   1  11        0.04      558.00     59.20 o
  -4   1  11     1269.95     1211.44     82.81 o
  -3   1  11       16.57      310.40     94.13 o
  -2   1  11      398.46      433.13    111.11 o
  -1   1  11      102.71       86.37     37.85 o
   0   1  11      252.79      282.73     61.31 o
   1   1  11       87.63       38.81     67.30 o
   2   1  11       88.34      118.91     79.26 o
  -7   2  11      210.01      252.06     29.16 o
  -6   2  11        0.03       68.34     22.26 o
  -5   2  11        2.18      139.91     99.79 o
  -4   2  11      178.45      296.75     31.31 o
  -3   2  11      816.14      748.43     64.70 o
  -2   2  11      879.47      884.18     56.03 o
  -1   2  11     2672.17     2297.95    111.73 o
   0   2  11        4.18       79.32     62.27 o
   1   2  11      840.26      861.99    107.61 o
   2   2  11      112.18       78.40     77.54 o
  -7   3  11        5.74      143.06     44.32 o
  -6   3  11      139.99      125.18     24.69 o
  -5   3  11      120.65      144.90     25.57 o
  -4   3  11      117.18      133.86     25.27 o
  -3   3  11        3.35       37.51     34.29 o
  -2   3  11       43.83       22.54     26.04 o
  -1   3  11      836.82      739.15     72.14 o
   0   3  11      336.82      494.60    102.54 o
   1   3  11        1.28      -48.97     64.96 o
   2   3  11       71.61      -23.08     73.21 o
  -7   4  11      343.95      387.91     35.19 o
  -6   4  11        0.28       19.37     23.61 o
  -5   4  11      188.04      180.44     27.91 o
  -4   4  11       21.65       36.74     22.18 o
  -3   4  11       34.81       33.06     21.82 o
  -2   4  11       42.15       11.24     22.40 o
  -1   4  11      610.20      561.57     52.60 o
   0   4  11      151.34      224.00    111.11 o
   1   4  11     1010.33      841.78    109.82 o
   2   4  11        3.80       -2.20     73.17 o
  -7   5  11        0.12       52.81     20.43 o
  -6   5  11      119.03      130.13     26.82 o
  -5   5  11       71.84       77.57     25.04 o
  -4   5  11       42.64       27.80     25.07 o
  -3   5  11        0.34      -21.21     21.21 o
  -2   5  11      570.78      477.16     47.55 o
  -1   5  11        2.31       18.17     27.40 o
   0   5  11      723.47      764.31     98.98 o
   1   5  11       17.00      -62.63     62.63 o
   2   5  11      326.04      204.32     84.62 o
  -7   6  11       39.12        3.67     29.39 o
  -6   6  11       49.30       62.54     23.44 o
  -5   6  11      434.01      364.53     37.46 o
  -4   6  11      237.97      170.93     33.16 o
  -3   6  11      992.25      840.48     54.88 o
  -2   6  11      254.34      230.64     45.29 o
  -1   6  11       96.76       94.58     34.22 o
   0   6  11       55.83      145.64    121.79 o
   1   6  11      359.09      231.47     79.68 o
   2   6  11       25.60       -4.21    100.93 o
  -7   7  11       37.25       33.24     20.60 o
  -6   7  11      858.83      797.34     52.00 o
  -5   7  11        3.30       14.44     22.97 o
  -4   7  11      573.87      548.65     44.56 o
  -3   7  11       58.98       82.48     24.81 o
  -2   7  11       16.59       52.40     34.94 o
  -1   7  11       14.85       51.68     32.95 o
   0   7  11       10.36       86.47     97.85 o
   1   7  11       86.80      -86.37     99.31 o
   2   7  11       30.91       25.88    105.78 o
  -6   8  11        0.05       43.46     23.23 o
  -5   8  11      530.41      507.10     42.99 o
  -4   8  11       31.83       67.98     24.73 o
  -3   8  11      929.85      854.28     56.72 o
  -2   8  11      134.51      134.57     42.70 o
  -1   8  11      370.44      295.33     45.38 o
   0   8  11      112.05      102.10     41.05 o
   1   8  11      135.27      113.22    111.60 o
  -6   9  11      117.45      117.07     27.44 o
  -5   9  11      615.37      657.90     49.84 o
  -4   9  11      283.57      283.64     35.67 o
  -3   9  11      208.71      249.08     47.55 o
  -2   9  11      870.14      823.61     64.85 o
  -1   9  11       23.36       25.70     33.93 o
   0   9  11       22.25      -19.73     99.31 o
   1   9  11        2.95      -96.40    103.51 o
  -6  10  11      135.21      104.81     36.55 o
  -5  10  11      487.91      479.41     42.97 o
  -4  10  11      337.67      353.15     44.64 o
  -3  10  11      443.93      354.53     54.67 o
  -2  10  11        0.13        5.24     59.20 o
  -1  10  11      178.54      165.15     68.74 o
   0  10  11       16.34     -100.60    100.60 o
   1  10  11      116.65       29.44    110.31 o
  -5  11  11      259.22      279.44     66.47 o
  -4  11  11       64.27       37.52     38.49 o
  -3  11  11        0.08       10.67     38.82 o
  -2  11  11       17.57       10.45     48.52 o
  -1  11  11        1.23      -16.28     36.74 o
   0  11  11      132.55       81.84    113.54 o
  -4  12  11       37.40       44.32     38.17 o
  -3  12  11      232.67      321.09    114.35 o
  -2  12  11       53.88       75.73     38.89 o
  -1  12  11      802.36      779.14     71.17 o
  -3  13  11      121.68      215.01    157.86 o
  -2  13  11      122.56      101.82     41.08 o
  -6   0  12      265.77      244.23     44.96 o
  -4   0  12      163.09      130.04     37.20 o
  -2   0  12      484.35      646.31     70.84 o
   0   0  12      622.12      651.81    125.51 o
  -6   1  12      159.25      198.83     29.31 o
  -5   1  12      406.02      338.27     35.34 o
  -4   1  12       11.74       71.17     24.59 o
  -3   1  12      351.75      280.08     33.83 o
  -2   1  12     1219.54      977.45     65.67 o
  -1   1  12        6.35      205.41     67.28 o
   0   1  12      125.20      119.05     64.03 o
   1   1  12       34.41      -69.73     69.73 o
  -6   2  12      169.51      181.99     30.57 o
  -5   2  12       50.09      108.42     25.73 o
  -4   2  12      605.43      480.00     48.85 o
  -3   2  12      113.67      117.43     27.45 o
  -2   2  12       10.72      102.15     47.39 o
  -1   2  12      258.17      271.40     76.34 o
   0   2  12      216.57      235.59     68.84 o
   1   2  12       65.97       32.69     75.37 o
  -6   3  12        3.35       41.17     23.76 o
  -5   3  12        1.92        4.40     23.10 o
  -4   3  12       64.55      123.39     27.54 o
  -3   3  12      149.72      131.80     28.36 o
  -2   3  12      273.16      254.12     34.52 o
  -1   3  12      809.28      675.96    114.03 o
   0   3  12       95.04      116.45     64.50 o
   1   3  12      221.50      114.67     80.06 o
  -6   4  12        1.99        4.77     23.56 o
  -5   4  12       48.74       85.40     26.53 o
  -4   4  12       99.40      110.59     27.19 o
  -3   4  12      251.80      216.73     32.46 o
  -2   4  12      402.48      354.21     54.67 o
  -1   4  12      383.91      379.59     48.61 o
   0   4  12     1385.07      980.20    148.64 o
   1   4  12       21.42     -105.45    105.45 o
  -6   5  12       15.33       72.29     32.83 o
  -5   5  12      397.37      349.93     37.72 o
  -4   5  12       86.02       87.11     27.89 o
  -3   5  12      359.85      309.69     52.73 o
  -2   5  12      264.71      318.95     52.73 o
  -1   5  12      531.67      409.33     51.71 o
   0   5  12       21.58       83.04     69.87 o
  -5   6  12      162.95      159.80     30.86 o
  -4   6  12       90.25       70.49     25.95 o
  -3   6  12       66.59       71.17     26.87 o
  -2   6  12      366.02      371.35     56.29 o
  -1   6  12        2.91       11.95     32.73 o
   0   6  12      981.47      886.72    145.40 o
  -5   7  12      159.93      171.85     31.90 o
  -4   7  12       27.69       28.27     25.10 o
  -3   7  12       37.95       85.40     39.79 o
  -2   7  12        1.49       75.17     86.69 o
  -1   7  12      471.22      511.17     66.15 o
   0   7  12      187.78      182.18    123.41 o
  -5   8  12       12.98       60.81     36.55 o
  -4   8  12      147.80      155.20     32.25 o
  -3   8  12       10.54       18.76     37.52 o
  -2   8  12      244.24      239.46     44.22 o
  -1   8  12      457.29      354.55     52.23 o
  -4   9  12       24.31       53.05     38.82 o
  -3   9  12      121.19       85.72     44.96 o
  -2   9  12       15.10       15.09     35.38 o
  -3   0  13      142.19      124.54     42.70 o
  -3   1  13       19.35       53.00     25.94 o
  -2   1  13      326.68      350.00     56.93 o
  -3   2  13       41.70       21.51     33.32 o
 
